# Supplementary material for: Endonuclease G promotes autophagy by suppressing mTOR signaling and activating the DNA damage response
Source: Nat Commun. 2021 Jan 20;12:476. doi: 10.1038/s41467-020-20780-2 (PMC7817833; doi:10.1038/s41467-020-20780-2)
Supplement: Supplementary file 4 — Source Data [file 41467_2020_20780_MOESM4_ESM.xlsx]

## Sheet: WB-Main data 
Figure 1														Figure 2
Figure 3
Figure 4
Figure 5
														Figure 6
Figure 7

## Sheet: WB- Supp data
Supplementary Figure 1																	Supplementary Figure 3
Supplementary Figure 4										Supplementary Figure 5
Supplementary Figure 6										Supplementary Figure 7-8
Supplementary Figure 9-10										Supplementary Figure 11-12
Supplementary Figure 13										Supplementary Figure 14
Supplementary Figure 15

## Sheet: Graphs-Main data
	Fig.1B									Fig.1D
		pK-Myc			ENDOG					pk-Myc	1.75	3	2	2.2	2.33333	3.5	2.5	1.8	2.4	1.5	2.7	2.9
	SQSTM1	1.57049	0.855607	0.5739	0.053266	0.010629	0.028067			ENDOG	11.5	11	12.4	11.75	6.66667	10	9.5	13	7.5	10.8	9	8
	LC3B-II	1.20628	0.587341	1.20638	4.92217	4.89237	3.15445
	Fig.1F									Fig.1G
	WT CT	KO CT	WT Star.	KO Star.	WT Rapa.	KO Rapa.	WT CQ	KO CQ			WT CT	KO CT	WT Star.	KO Star.	WT Rapa.	KO Rapa.	WT CQ	KO CQ
	6.33333	3.71429	23.75	11.1429	25.368	15	1	0.8			1.66667	1.14286	0.75	0.857143	2.25	1.33333	14.25	6.2
	4.5687	3.258	15.5	11.7143	22.5647	18.3415	1.47831	0.5687			0.89214	0.978931	0.66666	0.87541	1.25	0.666667	18.2365	4
	8.09797	1.798	25.886	8.497	23	12.487	2.4567	0.9897			2.34781	1.30158	0.7894	1	3	2	11.023	7.89333
	8.33333	5.3489	27.458	14.256	13.8889	8.9785	0.567894	0.3478			1.11234	0.8971	1.03333	0.65	2.0333	1.07896	15.0546	5
	6.87942	3.2587	18.564	15.46	20.354	20.1478	4	1.3547			2.01457	1.24781	0.456782	0.85	2.5	1.85327	15	7.567
	9.05749	3.897	12.48	7.894	25.4567	11	3.5467	0.5897			0.833333	0.625	5.5	2.14286	1.66667	1.5	13.3333	7.25
	5.14279	2.4897	10.89	10.98	18.456	8.4567	5.0147	1.75			0.631548	0.56789	3.5697	1.33333	1.03333	3	15.65	7
	7.58941	3.5	17.568	11.0245	10.4789	14.0214	4.897	1.05498			1.03256	0.68974	5.8974	2.5	2	1	12	5.3333
	9.99756	3.77778	15.12	8.89999	11.333	7.8914	3.2178	1.789			0.86324	0.36478	8.05974	1.01254	1.2	0.9873	20	8.66667
	6.5	4.85714	21.256	13.333	15.897	15.047	4.5879	3.057			0.802479	0.89471	3.789	3.33333	2.5	1.035	6.66667	6.98999
	4.56	3.2478	25.365	18.1458	8.899	10.0478	1.5	0.357			0.75	1.66667	2	1.66667	2	6.5	23	7.5
	8.6741	5.789	20.45	6.5147	10.7841	11.3333	2.014	1.247			0.8909	1.03333	1.5978	0.989333	2.5	3.5	25	6
	6.23	6.547	25.364	10	15.4621	8.3457	0.8978	1.897			0.602349	2.03479	2.41203	2.08947	1.5	5	21.3333	9.03333
	5.5	1.5978	28.12	14.5	10.5467	14.569	1.897	0.8234			1.03256	1.56781	2.0369	1.45633	3.33333	2.036	20	5.5
	3.5479	2.897	27.8333	13.256	20.781	12.9402	0.789	0.75			0.56748	1.81322	1.98973	1.85	0.89741	1.66667	27.5	8.97433
	7.459	4.81245	18.3333	7.5648	11.7232	9.7841	2.567	0.68703			3.5	0.428571	0.666667	0.333333	1.6	1.85714	15.4	12.2222
	5.213	4.687	26.1358	8.598	18	12.024	2.2	0.6667			3.02347	0.56789	0.53333	0.5	1.5	0.874	16	14.5
		2.5879	18.789	18.2467	17.2	16.7143	3.3474	0.833243			4.0257	0.39874	0.766667	0.103333	1.3333	2.598	18	10.9897
		5.1234	17.45	10.547	26.7813	10.5679	1.5647	1.35879			2.89749	0.40228	0.6548	0.12	2	2.036	11.3333	10.897
		3.024	16.897	12.365	30.6523	20.4587	4.567	2.22222			4.12579	0.46879	0.33333	0.5	1	1.5	18.6667	14
		3.78	20.456	14.897	19.841	18.547					3.4987	0.35897	1.2	0.33333	2.01333	2
	Fig.1I
	WT BafA1	19	13	16	11	8	14	18	11	12	11
	KO BafA1	8	12	10	10	5	11	11	8	7	8
	Fig.1K
		WT CT				KO CT				WT Star.				KO Star.
	LC3B-II	1.12334	1.04555	0.913489	0.91762	0.431342	0.652818	0.643499	0.739311	2.14718	3.29067	2.01562	3.60369	0.502982	0.517737	0.215526	0.95519
	SQSTM1	0.982596	1.06819	0.92657	1.02264	2.09922	1.86773	2.25152	2.08869	0.712298	0.729376	0.611766	0.705507	1.02035	1.15397	1.19585	1.15347
	Fig.1M
		WT CT				KO CT				WT BafA1				KO BafA1
	LC3B-II	0.978995	1.021	0.846467	1.15353	0.49074	0.555169	0.313896	0.394303	29.245	30.6131	27.8025	28.2263	16.0759	16.4482	16.4808	16.9766
	SQSTM1	0.937577	1.06242	1.06268	0.937316	1.38454	2.078	1.4248	1.94864	1.76677	1.53282	1.70187	1.75775	2.39286	2.89415	3.54889	2.6099
	Fig.2B
		Endog+/- Star.							Endog-/- Star.
	LC3B-II	0.830329	0.580538	1.29999	1.08109	0.853476	1.06543	1.28915	0.49503	0.426107	0.288378	0.281986	0.637084	0.700987	0.647293
	SQSTM1	0.955817	0.39728	1.51192	0.886465	1.35	0.763534	1.13498	2.1589	2.47952	2.4354	2.30836	2.91406	3.27684	3.08989
	Fig.2D
	Endog+/- Star.	8	13	14	13	11	9	10	9	12	12
	Endog-/- Star.	6	7	4	7	4	6	8	9	9	7
	Fig.2F
	GFP::LGG-1CT	0.741121	0.571643	1.1615
	cps-6; GFP::LGG-1 CT	0.499564	0.206575	0.397739
	GFP::LGG-1 Star.	2.58235	2.04191	2.49046
	cps-6; GFP::LGG-1 Star.	0.860698	1.04643	0.334002
	Fig.2H
	GFP::LGG-1CT	9	5	5.5	1.6	2.8	5.4	6.4	8.25	2.75	5.83333	3.33333	2.16667	5.33333	10	15
	cps-6; GFP::LGG-1 CT	5.33333	5.66667	7	4.33333	4	2.5	6.5	5	8.75	13.3333	10.3333	5.75	2.83333	3.6
	GFP::LGG-1 Star.	31.75	20.6667	23.25	23	21.8333	23.8	34	28.6	19.5	26.5	35.25	25.6
	cps-6; GFP::LGG-1 Star.	11.3333	5.4	8.5	6.25	8.8	12.3333	11.5	11.6667	16.25	10	2	27	11	7	10.6667	4.75	15
	Fig.3B
		WT CT						KO CT						WT Star.						KO Star.
	p-mTOR	1.10492	0.744445	1.25019	0.900446			0.674328	1.89804	1.56965	2.84165			1.07276	1.38582	1.2274	0.63762			2.03713	2.18602	3.29051	1.75622
	p-ULK1	1.20163	0.221687	1.49069	1.086			2.29465	3.71865	3.84561	3.26587			0.104494	0.088887	0.263348	0.0789743			1.70031	1.82458	2.74645	1.46584
	p-P70S6K	0.524045	0.881214	0.838962	1.31327	1.03414	1.40837	2.13105	2.21991	2.36491	5.87556	9.22376	5.56794	0.871284	0.72787	0.464183	1.28533	0.95579	1.38898	2.85138	2.79859	3.69675	3.40664	2.73804	3.3685
	p-4EBP1	0.83753	0.591487	0.951871	2.21911			6.93809	5.0015	5.13665	6.11127			0.035314	0.373641	0.018483	0.347657			0.493364	0.850544	0.742476	0.820629
	Fig.3D
			Endog+/- Star.		Endog-/- Star.
	mTOR	0.92257	1.00328	1.07415	1.15212	0.509485	0.685405
	p-mTOR	0.044108	0.971764	1.98413	4.8578	3.76616	4.86541
	P-ULK1	2.06074	0.40037	0.538892	9.8439	9.18219	9.7645
	P-4EBP1	1.11733	0.5608	1.32187	5.48603	2.4404	4.46365
	Fig.3F
		pK-Myc			ENDOG			pK-Myc +RHEB			ENDOG +RHEB			pK-Myc +RHEBQ64L			ENDOG +RHEBQ64L
	P-ULK1	1.02768	0.981031	0.991284	0.21054	0.221248	0.085167	0.502231	0.466649	0.430171	0.749603	0.759348	0.618731	2.382	2.25312	2.70931	0.515761	0.610446	0.510082
	P-4EBP1	1.02177	0.985303	0.992931	0.006022	6.4e-05	0.002454	1.33887	1.3187	1.3232	1.44873	1.58373	1.32606	1.98389	1.88942	2.06612	1.29623	1.26679	1.31683
	LC3B-II	0.83297	0.846018	1.32101	2.9518	2.99937	2.58966	0.501429	0.335427	0.471501	0.862949	0.829825	0.901411	0.318456	0.38307	0.239461	0.578261	0.732621	0.534694
	Fig.3L
		pK-Myc			ENDOG			pK-Myc + 14-3-3g			ENDOG + 14-3-3g
	P-ULK1	0.903356	1.02351	1.07313	0.442284	0.535412	0.783348	1.6543	1.50844	1.1133	1.75103	1.64646	1.44245
	P-P70S6K	0.948487	1.04981	1.00171	0.679991	0.6989	0.73142	0.896629	0.935606	0.844998	1.25235	1.09803	1.18028
	P-4EBP1	1.01435	1.03836	0.947288	0.498648	0.605716	0.952943	1.43966	1.50501	1.25746	2.08661	1.8992	1.88561
	LC3B-II	0.796884	0.930221	1.2729	2.47805	2.12988	3.50224	1.66667	1.63073	1.14435	1.52932	1.24313	0.716113
	SQSTM1	1.07911	0.952137	0.968756	0.450635	0.507436	0.524249	0.667662	0.664646	0.582514	0.885627	0.948152	0.962695
	Fig.3H
	WT +PCDNA3.1 CT	3.33333	1.33333	5.4567	3.875	2.457	5.16667	3.5	2.5	4.6667	2.58333	3.33333	1.6667
	OE +PCDNA3.1 CT	16.7	18.8	13.9	9	8	9.11333	10	10.3333	12.125	14.2	12	16
	WT +RHEB-Q64L CT	3.33333	2.1	0.6667	4.25	3.3333	5.16667	6.608	1.77143	2.2	2.425	4	7.0124
	OE +RHEB-Q64L CT	7.75	7	6.13333	5.5	4.46	6.66667	7	5.33333	7.5	5	4.5	7.1333
	WT +PCDNA3.1 CQ	13.6	16.8	8.5	17.3333	9.6667	11.0909	14.5	7.5	14.6067	9	18.5	19.8
	OE +PCDNA3.1 CQ	21.1	25.5	20	27.875	25.75	34.5429	23	30.25	25.5	21.45	28.333	34.6456
	WT +RHEB-Q64L CT	5.33333	4	6	10.7667	5.83333	6.6667	5	11.3	7.5	8.5	11.9	7.9
	OE +RHEB-Q64L CT	13.4571	11.7	10.8	16.75	12.5	19	13.2571	9.8	11.5	16.2	12.6667	9.4
	Fig.3M
	pK-Myc CT	2.81818	1.85032	3.70256	2.53846	1.26549	3.78965	3.75	2.57619	5.03655	3.7	1.98025	5.38741
	ENDOG CT	13.2857	15.892	10.3548	11	8.92134	13.5621	9	8.02564	10.3654	15.2222	18.2145	11.9987
	pK-Myc+14-3-3g CT	4.28571	2.8947	5.70213	4.42857	2.4567	6.3875	3.63636	3.056	4.1925	2	1.0526	2.9897
	ENDOG+14-3-3g CT	5.77778	3.98697	6.39874	4.2	3.25607	5.19667	5	6.5143	3.29333	3.55556	4.506	2.4871
	pK-Myc HBSS+CQ	17.5714	19.5879	14.6667	17	15	18.632	9.3	8.29134	10.2347	12	10	13.8974
	ENDOG HBSS+CQ	23	25.568	21	25.3333	20	28.35	28.4286	20.4789	35.567	30.7143	35.698	24.95
	pK-Myc+14-3-3g HBSS+CQ	5.66667	3.66667	7.85	11.2857	15.5678	7.35	6	5	6.95	6	5.56	7.48
	ENDOG+14-3-3g HBSS+CQ	7.16667	8.2341	6.03	11.5556	12.58	10.5	9.5	8.66667	10.6	7.42857	8.5	6.53333
	Fig.4B						Fig.4F
								KO				KO+ENDOG				KO+ENDOG-AA				KO+ENDOG-DD
	KO+ENDOG	0.758798	1.2368	1.0044			p-mTOR	0.999824	1.00018	1.20018	0.80324	0.016028	0.013968	0.000578	0.27894	0.061799	0.091048	0.100333	0.04587	0.520792	0.576881	0.357841	0.78941
	KO+ENDOG-DD	2.98055	2.64748	2.71991			p-ULK1	1.11056	0.889436	1.26789	1.03547	0.167981	0.474195	0.35789	0.305478	0.389742	0.63142	0.532587	0.487154	1.24848	1.02166	0.99903	1.33333
	KO+ENDOG-AA	0.513172	0.36824	0.528216			p-P70S6K	1.07413	0.92587	1.22345	0.79854	0.523827	0.311266	0.3678	0.478941	0.43388	0.54096	0.333333	0.65	0.751557	1.05139	0.9547	0.85741
							SQSTM1	0.963272	1.03673	0.87984	1.13333	0.101624	0.431975	0.25687	0.296667	0.357776	0.259574	0.158794	0.4578	1.22012	1.03493	0.999784	1.25
							LC3B-II	0.996691	1.2943	0.806789	1.49879	2.03718	2.0793	1.89745	2.25	2.55986	2.31245	2.78941	2.01333	1.13216	1.32589	1.51978	1.35473
	Fig.4D
	KO+pK-Myc CT	3.55556	3.42857	5.02	1.987	6.4	3.2	5.847	3.79	2.66667	2.54545	3.14	5.032	2.6	1.875	3.18182
	KO+ENDOG CT	7	8.28571	9.5	5.66667	5.71429	9.83333	10.56	5.0387	6.375	14	8.79	3.85	5.14286	13.1429	11.25
	KO+ENDOG-DD CT	4.28571	7.25	5.96	6.0314	21	9	16.58	13.5	8.66667	7.66667	6.24	9.875	6.625	9.57143	8.257
	KO+ENDOG-AA CT	3.625	2.85714	2.65	4.13333	4.22222	5.42857	6.66667	3.057	2.85714	3.57143	1.874	4.5	2.35714	2.9	3.85714
	KO+pK-Myc BafA1	18.2222	14.875	20.56	12.3333	21.5	8.58333	9.5789	20.6667	8.4	15	9.78	13.75	12	9.75	11.25
	KO+ENDOG BafA1	37.8571	63	47.56	23.3333	59	28.125	39.75	37.5	44.8571	40	45.6667	38.315	42.1667	41	30.8333	50
	KO+ENDOG-DD BafA1	33	34.2	38.498	30.59	24	36.5	40.35	20.759	24.25	54.5	49.56	30.025	25	29
	KO+ENDOG-AA BafA1	18.75	23.4286	11.15	29.6667	20.375	14.8182	22.45	11.75	18.25	21	15.45	24	13.6667	14.1429	12.25
	Fig.4H															Fig.4K
		ENDOG				ENDOG + GSK-3b				ENDOG + GSK-3b-K85A						No ATP	Add ATP
	p-ENDOG	0.63773	0.579649	0.51276		1.98391	1.94053	1.57983		0.354333	0.507169	0.894396				0.173803	8.62194
	YWHAG pull down	0.687136	0.0503793	0.705227	0.569961	2.03799	3.27731	1.91048	1.45112	0.333907	0.007776	0.456291	0.967571			0.369368	9.0548
																1.91464	5.26534
	Fig.4J															1.54219	5.49818
		ENDOG				ENDOG + GSK-3b				ENDOG-AA + GSK-3b
	p-ENDOG	0.817294	0.834699	0.914587	1.09004	1.80612	2.20895	1.68774	1.69654	0.665663	0.393217	0.422599	0.449237
	YWHAG pull down	0.938547	0.950183	0.755333	0.790049	1.72913	1.62336	2.09754	2.11168	0.225691	0.385804	0.388075	0.236011
	Fig.5B							Fig.5C
	WT T	KO CT	WT HBSS 1h	KO HBSS 1h	WT HBSS 3h	KO HBSS 3h		WT T	KO CT	WT HBSS 1h	KO HBSS 1h	WT HBSS 3h	KO HBSS 3h
	1.7776	0.000586	0.190612	0.00099	7.33655	1.17095		0.462175	1.76e-05	0.013343	2.97e-05	5.79587	0.409834
	1.63579	5.66923	5.45768	1.61601	6.26133	4.92446		0.736107	6.00939	3.54749	0.484802	5.76043	4.0873
	0.711861	3.27066	0.161681	1.18529	0.569162	0.000154		0.04983	1.60263	0.012935	0.237057	0.068299	4.61e-06
	4.3894	0.299177	0.023137	0.459252	1.79417	0.000247		0.65841	0.029918	0.000694	0.05511	0.825319	7.42e-06
	2.07494	0.795249	0.996043	6.99144	8.8461	0.165024		0.705479	0.079525	0.129486	7.90033	7.78457	0.009901
	5.70447	0.298463	0.001673	4.21079	14.4256	1.10158		4.90584	0.020892	5.02e-05	2.94755	28.9954	0.253364
	2.28276	1.00887	0.003727	1.86177	1.8706	0.024563		1.55228	0.211864	0.000112	0.819178	0.785652	0.000737
	0.591782	0.000358	1.47049	4.39377	11.6842	0.041252		0.05326	1.07e-05	0.367623	2.3287	22.2	0.002063
	1.74457	0.084351	0.293531	3.07543	0.991801	0.308753		0.523372	0.007592	0.026418	1.32244	0.426474	0.027788
	2.76471	1.63225	0.619139	3.33277	3.93988	0.000761		1.43765	0.473354	0.105254	2.36626	4.13687	2.28e-05
	4.19395	0.90852	0.409301	1.29605	9.90052	0.767061		6.03929	0.22713	0.045023	0.570264	8.61346	0.092047
	4.38359	6.13165	8.04636	0.356028	3.80354	0.628703		5.96169	8.21641	9.57516	0.049844	1.55945	0.088019
	1.04207	1.235	0.487437	2.36805	1.75347	0.396227		0.166731	7.5859	0.048744	0.947221	0.683853	0.031698
	1.27953	2.03531	4.30032	1.11828	3.77917	0.100256		0.166338	0.549533	3.65527	0.234838	2.00296	0.007018
	3.51926	0.5805	9.16738	0.193532	6.96873	0.218776		1.72444	0.075465	8.70901	0.009677	3.76311	0.013127
	0.915391	8.1193	1.55717	3.07052	2.65673	0.002253		0.16477	10.5551	0.327005	2.54853	0.212538	6.76e-05
	1.35142	0.534681	1.97408	0.343548	11.6119	14.5374		0.324341	0.074855	0.454039	0.034355	24.2689	3.05285
	3.14155	4.13341	2.92774	0.95157	4.07239	1.10212		1.53936	1.40536	1.11254	0.418691	2.76923	0.121234
	0.901835	2.23428	1.07995	0.000388	5.1311	1.08502		0.153312	0.916054	0.172792	1.16e-05	3.33521	0.097652
	1.03311	3.15009	2.24233	0.583908	1.94543	2.54206		0.237616	1.51204	0.493313	0.087586	1.18671	0.254206
	2.98411	1.69894	1.13994	2.41073	5.24042	2.86955		1.28317	0.645597	0.182391	1.01251	6.86495	0.315651
	4.1814	1.64449	1.18464	0.226236	8.29634	0.186535		1.63074	0.328898	0.13031	0.006787	7.63263	0.005596
	1.8985	1.01462	0.889237	0.889434	2.49414	0.650865		0.436656	0.121755	0.15117	0.151204	1.59625	0.065087
	3.27638	1.04567	0.001585	0.27103	3.74127	1.95301		0.950149	0.094111	4.75e-05	0.029813	3.5542	0.468724
	2.08707	0.001108	0.000634	1.64386	9.77235	0.832321		0.480026	3.32e-05	1.9e-05	1.03563	23.6491	0.158141
	2.68134	7.222	2.63547	0.000703	7.62183	3.58174		1.2066	1.4444	1.3968	2.11e-05	4.72553	1.57596
	2.51508	2.33385	2.59347	2.71441	1.19169	1.45257		0.779675	0.79351	1.08926	1.43864	0.583927	0.33409
	1.81333	1.87578	0.903775	0.229277	2.32858	3.19337		0.290133	0.844101	0.117491	0.006878	1.58343	2.36309
	1.10003	1.0123	1.9667	0.895682	5.15442	2.59506		0.220006	0.192338	0.826013	0.152266	2.2164	1.29753
	2.13726	0.785125	0.806188	2.88292	4.75881	0.84328		1.04726	0.133471	0.080619	1.78741	1.85594	0.118059
	0.667237	3.84361	6.29241	8.85221	1.14163	0.000696		0.066724	3.65143	2.83159	9.02926	0.216909	2.09e-05
	1.76499	2.81648	0.916981	2.66003	2.51505	7.30354		0.635396	1.9152	0.064189	1.06401	1.33298	1.09553
	1.16042	5.8445	13.4442	8.93014	3.51172	3.96113		0.220479	5.14316	85.5851	14.6454	1.29934	2.17862
	4.01327	0.086761	0.412573	0.752692	4.65045	7.8389		2.12703	0.002603	0.033006	0.120431	2.60425	6.11434
	3.9276	0.937037	0.623405	1.35056	1.78021	7.46945		1.64959	0.187407	0.056107	0.607751	0.623074	4.85514
	1.51155	2.93541	11.0584	9.67732	11.2187	0.772551		0.151155	1.46771	15.15	17.0321	18.6231	0.123608
	0.000597	9.72646	1.20792	6.02925	11.7639	0.001518		1.79e-05	7.8967	0.398614	6.63218	17.6458	4.55e-05
	1.95874	8.19652	1.69894	3.29189	2.8256	0.000926		0.293811	12.1309	0.696566	1.9093	0.762913	2.78e-05
	0.420731	2.8503	1.84832	0.827005	4.381	0.400508		0.033659	5.7006	0.499046	0.206751	1.66478	0.028036
	1.26794	1.23937	3.71624	0.000582	5.64137	0.302352		0.190192	0.917132	1.41217	1.74e-05	10.8314	0.021165
	2.45623	1.02357	9.76571	0.528004	7.66337	1.84421		1.59655	0.235421	22.1682	0.058081	11.4184	0.608591
	0.151574	0.353508	0.023556	4.24271	11.5542	1.40608		0.007579	0.031816	0.000707	3.01233	21.0286	0.407763
	1.52461	1.23488	9.77848	0.75484	1.98805	1.08017		0.396398	0.308719	22.1972	0.173613	1.57056	0.25924
	2.68864	1.35528	6.53689	1.17065	1.56907	3.37978		2.63487	0.28461	11.0473	0.093652	0.517792	1.58849
	1.11295	0.000284	2.36881	3.56576	2.15591	1.80267		0.356144	8.51e-06	0.686955	2.70998	0.797686	0.576853
	0.635389	0.000607	3.26431	0.686449	1.60048	12.2891		0.120724	1.82e-05	1.50158	0.109832	0.432129	14.2553
	0.000895	0.004752	7.74886	3.24834	2.36481	0.000254		2.69e-05	0.000143	7.20644	2.53371	0.567555	7.62e-06
	0.317315	0.090006	0.896341	0.000809	3.04282	0.490471		0.041251	0.0036	0.143415	2.43e-05	1.97783	0.088285
	0.001522	0.151382	1.83798	15.4266	3.70285	0.000806		4.56e-05	0.009083	0.569775	25.1453	1.18491	2.42e-05
	5.84695	2.28674	12.3856	6.47344	14.3817	2.64671		0.877043	1.0519	36.909	8.02707	4.1707	1.03222
	2.68586	3.52776	1.27439	7.86057	6.03137	0.584875		1.02063	0.423331	0.254878	8.09639	3.13631	0.204706
	0.430372	2.31032	3.83574	1.90795	3.55554	1.68176		0.043037	0.877923	2.26309	0.744102	1.3511	1.34541
	19.4899	1.69092	1.60219	2.14145	4.05425	0.894887		13.6574	0.372002	0.33646	1.13497	3.5272	0.295313
	2.41934	1.47447	2.80636	3.14334	4.26906	0.1056		1.35483	0.575045	1.48737	1.28877	2.30529	0.004224
	0.000506	2.20053	3.37257	1.82385	5.43371	0.000804		1.52e-05	1.38633	1.48393	0.984882	2.66252	2.41e-05
	0.000425	4.68703	8.09384	0.474929	1.82506	0.001569		1.27e-05	4.92139	1.29501	0.033245	0.474515	4.71e-05
	1.02115	2.03842	1.94268	3.57453	2.85251	1.75372		0.214441	0.693064	0.67994	1.93024	1.31216	0.473503
	1.27313	3.30093	1.23289	3.45589	24.1852	1.62203		0.891189	1.61746	0.32055	2.69559	36.5196	0.373066
	2.75228	3.16447	2.69759	3.02581	11.7677	5.83989		1.32109	1.89868	0.809277	1.63393	15.6511	4.84711
	0.914527	4.69723	0.853342	5.57679	2.99768	3.62387		0.109743	2.5365	0.187735	4.18259	2.72789	1.70322
	0.000634	0.752186	4.08207	0.000952	8.20587	3.65055		1.9e-05	0.105306	4.61274	2.86e-05	2.95411	1.64275
	1.47066	0.468187	0.602043	12.8998	2.4363	0.001726		0.470611	0.037455	0.018061	2.32197	0.584713	5.18e-05
	0.001032	5.01486	0.558712	4.25875	0.568902	7.3078		3.09e-05	3.30981	0.094981	7.87869	0.051201	4.89623
	0.588884	0.670732	1.54777	4.56949	4.7344	1.11855		0.088333	0.080488	0.526242	4.11254	1.98845	0.313195
	1.04835	0.000619	3.11726	2.72411	4.88893	0.890468		0.503206	1.86e-05	1.71449	1.55274	2.49335	0.231522
	0.657078	0.001086	0.43463	6.63563	2.92605	0.544517		0.052566	3.26e-05	0.030424	6.8347	1.4045	0.092568
	1.33002	0.401037	4.7426	2.1241	5.36697	7.5503		0.279303	0.056145	2.13417	0.424821	8.96285	6.11575
	3.71798	0.000736	1.85118	4.43139	2.51033	7.4841		2.63977	2.21e-05	0.407259	2.48158	1.55641	6.81053
	0.757328	2.81879	3.49367	4.18409	8.37919	5.3129		0.136319	0.817448	1.57215	6.10877	1.67584	3.55965
	0.452755		11.735	6.47828	1.53973	4.94183		0.031693		19.5975	4.59958	0.261755	3.75579
	0.969165		2.35417	3.94533	2.59169	0.535393		0.17445		1.15354	6.15471	0.699757	0.107079
	0.621104		7.08178	0.609515	3.36058	2.53532		0.055899		7.50669	0.091427	1.41144	1.21695
	3.57622		5.22833	0.106662	2.73598	0.399133		1.64506		5.28062	0.0032	1.36799	0.039913
	7.13985		1.14118	0.681295	1.00678	0.047694		5.92607		0.251061	0.109007	0.221492	0.001908
	0.427683		1.93552	0.861081	0.837219	0.191286		0.025661		1.1226	0.163605	0.184188	0.007651
	0.470106		16.1982	1.50634	3.84469	0.264197		0.04231		24.7833	0.813426	1.8839	0.007926
	4.48584		2.53454	0.322011	2.63595	0.415372		2.42235		0.709671	0.080503	2.74139	0.020769
	4.69697		0.697935	1.88874	14.7371	13.2366		4.32121		0.090732	0.698835	35.0743	4.36807
	3.22547		7.18823	0.360754	11.8541	2.83099		3.03194		8.84152	0.046898	29.5167	0.198169
	0.535639		1.40736	2.32361	3.75309	3.48103		0.117841		0.295545	1.20828	1.80148	0.939878
	4.63939		0.001453	1.42171	8.59085	1.50571		1.57739		4.36e-05	0.284341	10.3949	0.195742
	2.12833		1.19616	0.987127	5.98921	1.9223		0.617216		0.131578	0.177683	7.66619	0.480576
			0.001528	0.506248	3.15742	2.16265				4.58e-05	0.06075	1.19982	0.454156
			5.028	3.62283	1.29575	0.715253				3.771	5.54293	0.453514	0.128746
			1.19664	1.56314	6.81297	1.04155				0.311126	0.34389	2.11202	0.166648
			4.91535	1.59408	1.85807	3.72785				2.70345	0.58981	0.947617	1.67753
			11.2494	3.72711	0.309401					16.5367	2.19899	0.009282
			2.97552	0.690514						1.04143	0.151913
			2.77868	0.24333						1.30598	0.068133
			1.4471	0.183815						0.361776	0.014705
			5.28728	0.001063						5.65739	3.19e-05
			8.09157	0.347372						8.90073	0.097264
			10.9223	0.001436						16.3835	4.31e-05
			9.36034	0.001098						1.31045	3.29e-05
			10.5473	1.28588						15.8209	0.372904
			0.238809	0.001234						0.009552	3.7e-05
			1.44139	0.741073						0.273864	0.155625
			1.05883	0.209808						0.12706	0.020981
			0.532405	0.00119						0.047916	3.57e-05
			12.6894	0.206866						15.481	0.014481
			12.4496	0.339027						21.9113	0.033903
			1.75499	1.34021						0.368548	0.361858
			5.66033	4.46575						0.16981	2.27753
			1.95595	1.66445						0.665022	0.782293
			5.38009	2.17396						10.7064	0.847844
				1.42502							0.327754
				2.18513							0.874053
				1.53034							0.260157
	Fig.5E
		WT						KO
	0 h	0.6	1.66667	0.4	4	2.2	1.83333	0	3.125	2.83333	1.75	0.954545	0
	1 h	8.5	2.625	4.28571	5.4	8.33333	4.83333	0	0.75	0.571429	3.6	4.4	1.5
	3 h	10.2	13.2	12.5714	10.8	12	12	6.5	6.4	5.2	3	2.16667	5.125
	6 h	14.8571	13.6667	20.6	13.6667	16	17.2	5.42857	6	6.5	7.5	7.125	7.16667
	Fig.5G
		WT CT				KO CT				WT HBSS 1h				KO HBSS 1h				WT HBSS 3h				KO HBSS 3h
	PARP1	1.07095	0.929047	1.19815	0.801849	0.400253	0.432534	0.436844	0.422015	0.916595	1.33061	0.920064	1.4677	0.69674	0.63576	0.623181	0.661946	1.39067	1.52464	1.52311	1.85799	0.825133	0.961981	0.714222	0.957461
	c-PARP1	0.759776	1.24022	0.75799	1.24201	0.464073	0.470357	0.145089	0.131352	0.889492	0.887113	0.755395	0.97328	0.548997	0.696772	0.402461	0.575726	3.50852	3.27386	5.02339	5.45094	3.31079	3.67248	4.20967	4.67705
	p-AMPK	0.815961	1.18404	0.949577	1.05042	0.438019	0.480026	0.38367	0.413918	1.38346	1.37944	1.53239	1.32255	0.828793	0.967322	0.907621	1.06918	1.6746	1.90346	1.91956	2.16369	1.15063	1.12763	0.947884	0.951467
	p-TSC2	0.934604	0.927533	1.0654	1.07247	0.33303	0.277728	0.474895	0.335972	1.70357	1.59384	2.15204	2.01844	0.933834	0.869742	1.08315	1.04791	1.80376	1.73071	2.37155	2.23135	1.17947	1.02381	1.70619	1.56011
	p-mTOR	0.906212	1.09379	0.926113	1.07389	1.5175	1.46272	2.19436	2.116	0.486773	0.489978	0.485328	0.476207	0.535725	0.982932	0.568357	1.179	1.02771	0.788293	1.13852	0.884354	1.90013	1.51074	2.16802	1.77088
	p-ULK1	0.938842	1.06116	1.10794	0.892064	1.48732	1.4382	1.82674	1.84413	0.084759	0.068889	0.164645	0.081905	0.157359	0.20565	0.167819	0.240274	0.048852	0.051061	0.056014	0.058322	0.109308	0.108308	0.117432	0.093609
	P-P70S6K	0.638288	1.36171	0.788579	1.21142	2.9284	2.44625	4.03912	3.51299	1.61644	2.06438	1.84251	2.32526	3.23775	2.91718	4.01504	4.07467	0.069637	0.002794	0.04888	0.002324	0.355073	1.39872	0.118579	1.54575
	Fig.5I
		WT CT				KO CT				WT HBSS 1h				KO HBSS 1h				WT HBSS 3h				KO HBSS 3h
	p-CHK1	1.02753	0.972472	1.11051	0.889489	0.259655	0.595356	0.236613	0.536414	2.22383	2.08747	2.12443	1.90646	0.650168	0.627847	0.540589	0.586041	2.26811	2.66661	2.45658	3.02794	1.88123	1.79717	1.72118	1.80758
	p-CHK2	0.868864	1.13114	0.359949	1.64005	0.571527	0.127951	1.36095	0.312452	112.379	164.235	327.677	492.255	12.5783	7.30334	22.427	11.1189	347.502	273.362	1112.97	902.955	0.401403	2.04411	2.56261	6.60266
	LC3B-II	1.05417	0.945827	0.999845	1.00015	0.474346	0.485789	0.407443	0.469519	1.86632	1.6419	2.40816	2.18703	1.16838	0.940598	1.37936	1.36314	1.02043	1.18874	1.43659	1.78274	0.923287	0.680649	1.08272	1.05555
	SQSTM1	0.868915	1.13108	0.947887	1.05211	2.29212	1.8307	2.81031	2.10192	0.722317	0.757013	0.714445	0.756071	1.91146	1.85946	1.88074	1.95739	1.04575	1.08939	0.585626	0.700919	1.56824	1.6073	1.28777	1.55456
	Fig.6B					Fig.6C					Fig.6E
	WT CT	ENDOG OE CT	WT Eto	ENDOG OE Eto		WT CT	ENDOG OE CT	WT Eto	ENDOG OE Eto			WT 10 mM Eto				WT 50 mM Eto				ENDOG KO 10 mM Eto				ENDOG KO 50 mM Eto
	0.471819	14.2847	8.65231	48.3069		0.471819	14.2847	8.65231	48.3069		P-ATM	0.893939	1.21854	0.889756	0.997767	0.889085	1.43904	0.997883	1.5246	1.40586	1.36587	0.999833	1.72783	0.18033	0.226108	0.107721	0.292893
	4.4799	7.37118	9.14569	25.1352		4.4799	7.37118	9.14569	25.1352		P-P53	0.630844	1.37464	0.962766	1.03176	0.1699	0.127484	0.295202	0.000796	2.39539	3.5415	2.7055	3.05706	2.1244	0.94941	2.51678	0.503739
	6.05015	3.25297	34.4805	41.2271		6.05015	3.25297	34.4805	41.2271		p-CHK2	1.30478	0.993157	0.873167	0.828899	0.268465	0.344452	0.294619	0.314775	0.529096	0.444848	0.388495	0.585204	0.353281	0.456942	0.443168	0.395786
	0.952699	2.0105	34.1892	41.1129		0.952699	2.0105	34.1892	41.1129		p-CHK1	0.842637	1.15506	1.34817	0.65413	0.704074	0.646602	0.800294	0.764831	3.5604	4.44941	5.03182	3.09121	2.0647	2.5872	1.76109	2.79722
	4.75205	12.5697	26.1716	37.6006		4.75205	12.5697	26.1716	37.6006		P-H2A.X	0.592021	1.43932	0.914967	1.05369	0.714877	0.462606	0.563316	0.637476	3.19571	3.78876	2.92619	4.10942	1.3151	1.34737	1.90517	0.712028
	0.640145	3.67467	34.5636	39.3325		0.640145	3.67467	34.5636	39.3325
	0.92105	14.0714	28.3744	37.4851		0.92105	14.0714	28.3744	37.4851		Fig.6J
	3.11196	20.9765	21.8796	40.3286		3.11196	20.9765	21.8796	40.3286			WT					KO
	2.4643	7.59346	34.527	50.6395		2.4643	7.59346	34.527	50.6395		CT	4.125	2.125	1.85714	1.25	2.125	3.83333	3	0.555556	3.78571	1.66667
	4.14355	3.61358	34.3666	40.7984		4.14355	3.61358	34.3666	40.7984		Eto	29.3333	24.5556	27.3	36.7778	40.8	18	25.2857	18.5	23.1	14.5
	0.769549	9.86312	34.4483	33.7741		0.769549	9.86312	34.4483	33.7741		Eto-R 1h	32.4	25	34.75	23	22.2222	11.1667	19.875	14.25	17.75	14.25
	0.422193	9.07064	26.1597	30.5519		0.422193	9.07064	26.1597	30.5519		Eto-R 3h	13.6667	16.0909	15.5	27.5	23.6667	17	14.8889	10.5385	8.9375	5.69231
	0.647215	2.07985	34.5273	31.2497		0.647215	2.07985	34.5273	31.2497		Eto-R 6h	12.25	17.2	16.9	15.2857	17.3333	5.33333	4.33333	8.54546	8.33333	8.25
	1.48706	1.53154	28.4705	24.4599		1.48706	1.53154	28.4705	24.4599		Eto-R 12h	22.5	10	9.5	11	13.8	6.66667	1.44444	5.14286	3.25	4.3
	4.52055	8.75909	24.2471	32.0503		4.52055	8.75909	24.2471	32.0503
	4.26531	9.69266	25.7111	31.8731		4.26531	9.69266	25.7111	31.8731
	4.5198	7.75246	34.4961	51.128		4.5198	7.75246	34.4961	51.128		Fig.6I
	6.76897	3.36016	21.2416	40.4917		6.76897	3.36016	21.2416	40.4917			pK-Myc CT				ENDOG CT				pK-Myc KU60019				ENDOG KU60019
	4.51374	7.33293	36.5503	50.9457		4.51374	7.33293	36.5503	50.9457		p-ATM	0.690014	1.30999	0.529101	1.4709	2.01223	1.99397	2.42622	2.16226	0.076499	0.160042	0.043646	0.07304	0.286147	0.046214	0.04608	0.114677
	4.96945	7.87486	12.9889	48.7767		4.96945	7.87486	12.9889	48.7767		DNA-PK	0.923782	1.07622	0.872026	1.12797	1.04069	1.28215	1.06795	1.33983	1.01749	0.833004	1.21631	0.652512	0.887318	1.2251	0.8094	1.22868
	0.965498	5.19125	38.1151	35.0195		0.965498	5.19125	38.1151	35.0195		p-ATR	1.06212	0.937877	1.16891	0.831089	1.53861	1.53806	1.48117	1.54467	0.661414	0.836802	0.700265	0.667453	1.80441	1.52349	1.73932	1.41782
	2.55772	7.33935	26.2424	42.1265		2.55772	7.33935	26.2424	42.1265		p-CHK2	0.461621	1.53838	0.419111	1.58089	3.53073	4.48918	3.74841	5.12478	0.527135	0.42373	0.363654	0.215414	0.904585	0.780775	0.786877	0.659033
	3.65451	22.5707	20.5488	30.5647		3.65451	22.5707	20.5488	30.5647		p-H2A.X	1.02091	0.979092	0.997988	1.00201	1.26892	2.28881	2.03734	3.65491	0.601631	0.432117	0.531149	0.354059	0.903808	1.07819	0.583477	1.16996
	3.36365	5.588	40.4987	46.0761		3.36365	5.588	40.4987	46.0761
	1.63427	13.4414	38.6122	37.9943		1.63427	13.4414	38.6122	37.9943		Fig.6K
	7.5512	2.89976	29.4918	45.024		7.5512	2.89976	29.4918	45.024			GFP-LC3 dots					p-H2A.X foci
	0.468084	9.69041	29.4997	39.3438		0.468084	9.69041	29.4997	39.3438		WT	ENDOG OE	WT+KU	ENDOG+KU		WT	ENDOG OE	WT+KU	ENDOG+KU
	0.81474	2.89442	12.4775	30.4388		0.81474	2.89442	12.4775	30.4388		2.16667	9.75	2.6	3		3.7	24.7273	5.66667	12.4444
	1.80486	9.58995	37.5334	29.9482		1.80486	9.58995	37.5334	29.9482		2.875	18.5	2.25	6		6	25.125	6.16667	15.25
	2.42085	8.73414	34.4698	40.8247		2.42085	8.73414	34.4698	40.8247		1.13333	12.4897	1.2354	8.62148		4.6667	19.5687	5.654	10.4503
	4.72866	9.23996	10.0522	54.1398		4.72866	9.23996	10.0522	54.1398		3.66667	15.6667	3.65478	1.01315		5.02365	30.0033	5.95147	17.0215
	1.8436	8.38306	9.12002	35.595		1.8436	8.38306	9.12002	35.595		2.66667	12	4.625	3.85714		4.78888	23.6	5.63636	13.5833
	4.57892	7.01173	7.62813	38.2897		4.57892	7.01173	7.62813	38.2897		4.66667	10	4.11111	5		6.5	28.5	8.8	14
	1.35485	20.1621	21.9346	34.1494		1.35485	20.1621	21.9346	34.1494		2.89741	13.3333	3.66667	4.11111		6.5	22.6667	10.0003	8.98547
	4.96914	4.34964	4.73202	53.4107		4.96914	4.34964	4.73202	53.4107		4.44443	8.88833	5.20315	4.66667		3.5412	29.6541	4.66667	17.6667
	2.47694	14.5356	15.8134	39.6257		2.47694	14.5356	15.8134	39.6257		2.22222	12	2.85714	6		9.6667	20.4286	3.15385	22
	4.5333	4.34163	4.7233	30.3392		4.5333	4.34163	4.7233	30.3392		3.16667	14	2.45455	6		5.36574	19	8	24.4
	6.5096	14.3849	15.6495	29.6126		6.5096	14.3849	15.6495	29.6126		1.33333	16.6667	1.66667	8.02364		7.16667	15.6579	2.15648	10.2365
	4.59131	13.1012	14.2529	26.5433		4.59131	13.1012	14.2529	26.5433		4.00125	9.97854	3.578	4.25103		2.30435	23.9871	8.92223	29.9587
	2.71529	13.8599	15.0784	63.3476		2.71529	13.8599	15.0784	63.3476		2.03247	15.25	5	2.77778		4.254	25.875	6.8	11.8571
	4.50833	12.5746	13.68	50.1692		4.50833	12.5746	13.68	50.1692		3.545	18	4	2.71429		5.56578	50.2	6	7.57143
	1.25324	10.5176	11.4422	63.1217		1.25324	10.5176	11.4422	63.1217			22.3567	5.5484	1.45217			35.6667	4.6667	5.23015
	6.13192	4.34964	4.73202	60.4343		6.13192	4.34964	4.73202	60.4343			12.0325	3.25784	4.02541			40.2541	8.13333	14.0033
	3.05654	14.5356	15.8134	43.3892		3.05654	14.5356	15.8134	43.3892			32		3			69.5		17.6667
	5.59409	4.34163	4.7233	52.1947		5.59409	4.34163	4.7233	52.1947			29.4785		11					16.8889
	8.03285	13.7913	15.0037	37.8697		8.03285	13.7913	15.0037	37.8697
	5.66568	12.5606	13.6648	57.0883		5.66568	12.5606	13.6648	57.0883
	3.35067	13.288	14.4561	47.0749		3.35067	13.288	14.4561	47.0749		Fig.7C
	5.56328	13.0445	14.1912	55.7847		24.4005	143.598	7.00837	145.887			KO+pK-Myc			KO+ENDOG			KO+Del 1-48			KO+EM			KO+ENDOG-NLS
	1.5465	2.99103	3.25397	48.747		35.722	31.9977	8.50549	64.8488		p-mTOR	0.910974	0.915721	1.17331	0.003234	0.014525	0.010593	0.430789	0.558854	0.650517	1.15417	1.0062	1.0518	0.817217	0.778696	0.537059
	3.15623	2.20251	2.39613	37.7137		0.0519	2.28507	60.6857	117.085		p-P70S6K	1.16567	0.882658	0.951671	0.083345	0.011883	0.028926	0.259497	0.425776	0.262831	1.17291	1.78026	1.64333	0.706184	0.970098	0.953889
	4.50967	12.5965	13.8807	37.1058		1.29917	1.17107	59.1472	116.761		p-ULK1	0.816163	1.03362	1.15022	0.00133	0.005261	0.070203	0.347653	0.492996	0.201	1.75906	1.1067	1.00209	0.888539	0.724975	0.791043
	4.15074	13.939	22.7748	50.5818		5.56614	0.462414	40.566	101.898		SQSTM1	0.813319	0.860028	1.32665	0.140835	0.135493	0.192127	0.331806	0.429399	0.391485	1.43782	1.26517	0.959711	0.584765	0.531105	0.470819
	2.01669	11.1488	22.1111	67.0792		0.200067	25.8936	58.7582	105.804
	9.31818	4.83225	14.7038	44.1022		1.33057	0.992162	48.5202	80.593
	0.577616	10.5455	15.093	47.4409		0.13443	25.8914	42.4464	209.709		Fig.7E
	1.00539	12.3389	28.3629	42.3111		13.2341	44.8898	81.4837	160.527		HBSS AL						CQ AL						HBSS AP						CQ AP
	2.2272	4.68897	15.323	66.1759		0.202631	5.39135	101.614	128.107		WT +pK-Myc	KO +pK-Myc	KO+ENDOG	KO+Del 1-48	KO+EM	KO+ENDOG-NLS	WT +pK-Myc	KO +pK-Myc	KO+ENDOG	KO+Del 1-48	KO+EM	KO+ENDOG-NLS	WT +pK-Myc	KO +pK-Myc	KO+ENDOG	KO+Del 1-48	KO+EM	KO+ENDOG-NLS	WT +pK-Myc	KO +pK-Myc	KO+ENDOG	KO+Del 1-48	KO+EM	KO+ENDOG-NLS
	2.98733	7.19986	12.1859	49.0962		1.02695	1.44543	99.1739	189.811		33.5	7.66667	26.6667	43.5	4.33333	18	2	0.5	2	2.66667	0.4	2.5	1	1.66667	2.33333	6.5	0.166667	3	9.25	6.33333	11.6667	12	5.2	10
	2.05661	7.65056	11.273	37.5903		0.81322	7.29871	48.1064	57.743		20.6667	7.33333	34.6667	23.6667	5.66667	24.6667	1.33333	0.33333	0.66667	1.66667	0.54878	3.6667	2.66667	2.33333	7	3	0.777778	4.33333	7.56241	3.33333	8.33333	10.025	4.78	7.8741
		12.7463	31.8683	36.69		2.52756	14.1502	97.0886	59.3745		22.6667	6	16.6667	30.25	5.25	23.6667	2.66667	0.85412	3.33333	3.75	0.26667	1.4776	2	2	2.33333	4	0.875	2.66667	11.0236	9.25671	15.25	13.9527	5.6667	12.3333
		17.3832	18.6433			0.130823	0.769544	53.9685	45.7399		16.6667	5.65148	19	22.4	8	31.75	2.5	0.4	1.75	1.2	0.333333	1.5	2.33333	1.5	5.66667	3	1.71429	2	10.75	4	11.25	6.8	6	14.75
		10.3736	28.7377			0.059107	0.260362	36.1165	58.652		18.6667	8.33333	36.3333	23.75	6.8	25.75	1.53203	4.567e-05	1.2547	0.75424	6.57e-05	0.86574	1.66667	1.625	5.66667	4.75	0.4	2.25	8.6667	6.36578	10.5	5.7891	3.6789	8.751
		7.01846	33.5022			0.084138	10.9489	97.1809	55.778		23.5	5.875	47.75	28.75	7.42857	31.6667	3.5123	0.833333	2.23145	1.75	0.66667	2.23367	2.5	2.125	14	7.25	1.42857	8.66667	12.8333	1.79854	12.3333	7.6667	8.33333	20.6667
			32.8435			0.505602	16.4775	32.6164	127.309		24.5	6.125	30.25	40	7.71429	28.6	2.25	1.25	2.66667	0.833333	0.6	3.5	0	4	4.5	10.5	1.71429	4.6	11.5	6.375	21.6667	9.66667	4.6	15.5
			33.2626			0.768494	3.87623	66.9805	121.07		24.6	6.625	39.25	37	12.25	28.3333	1.82564	0.562015	3.00021	0.5754	1.02657	4.5787	3	1.71429	1.75	8.33333	2.5	3.66667	6.66667	5.66667	18.75	11.3333	6.6667	10.7564
			9.98565			5.20368	1.57927	79.5094	155.894		24.75	3.66667	19.75	23.8333	16.75	29.75	2.66667	1.85412	2.35478	1.06578	0.233333	2.56035	2.5	1.14286	5	1.5	5	2.75	17.5678	7.00035	25.0333	8.01247	2.75	20.3333
			14.9278			10.5683	3.07983	134.463	141.452		27.6667	9.5245	17	19.2	4.6	29	1.77778	0.758941	3.66667	2	0.714286	1.25	3.33333	3.33333	1.5	2.6	0.4	4.25	10.7778	5.56877	15.3333	16	5.42857	11.5
			29.6468			1.58193	3.46494	2.75106	92.8017		22.6667	11.3333	18.5	32.5	5.54545	27.25	1.33333	0.236548	3.75021	1.575	0.235467	1.75415	2.33333	2.65478	2.5	4.5	0.909091	4.5	12.8032	4.6667	10.4023	10.3333	3.3333	9.33333
			20.9768			2.50452	2.64754	14.8648	114.163		25.5	6.28571	15.3333	17.2222	6.05882	23.6667	2.14567	1.16667	3.49874	2.44442	1.19999	0.74189	2.5				0.117647	1.5	8.66667	6.32459	20.1205	21.7841	7.575	13.6667
						1.57981	3.22932	97.0498	75.4949			6.57143	20.5633	34.4562		23												2
						2.23625	44.2386	139.62	133.621							26.75												2.5
						0.164135	2.34696	167.283	110.563
						0.562698	22.5815	184.293	90.0479
						0.950173	1.30489	54.0306	73.1794
						2.28728	15.2139	116.56	39.7369
						0.719077	1.30249	87.5365	92.5527
						6.11647	16.0406	150.54	53.2679
						0.074893	2.06315	54.2119	63.1907
						0.122211	5.61589	102.88	155.95
						0.739994	10.4048	111.616	203.566
						1.59776	19.2469	118.424	83.6482
						4.2558	27.6392	72.5499	85.0032
						0.958671	12.8633	168.083	71.0308
						6.41048	9.33455	126.646	124.981
						15.8927	20.2913	140.329	81.2327
						0.487744	21.8848	36.8746	60.0716
						7.22208	52.1878	13.1014	50.3414
						3.92562	26.6621	56.6754	57.8643
						0.495387	15.1106	52.7389	74.5472
						1.54132	19.0514	37.0615	113.611
						2.99442	0.159345	51.9265	41.863
						1.88244	0.266503	52.6244	162.533
						11.1495	18.5993	20.2913	130.244
						3.36696	1.45022	21.8848	208.598
						5.36491	0.254931	52.1878	160.655
						0.137857	0.634407	26.6621	100.607
						0.322732	0.581314	15.1106	50.9442
						0.283955	0.019477	19.0514	215.813
						0.098491	0.253011	56.0882	117.294
						1.85761	0.580258	28.1515	302.85
						4.65909	0.276961	53.1647	59.9689
						0.581314	0.117946	59.9689	59.4467
						0.019477	2.48784	59.4467
						0.253011	0.90143	56.2139
						0.580258	0.242187	13.4806
						0.276961		22.6903
						0.117946		61.369
						2.48784		41.3243
						0.90143
						0.242187

## Sheet: Graphs-Supp data
	Fig. S1B									Fig. S1C									Fig. S1D
			pK-Myc			ENDOG					WT			OE					WT			KO
		SQSTM1	1.11442	1.04491	0.840674	0.445232	0.514742	0.26947		ENDOG	0.892265	1.12074	1.00025	72.5076	62.8972	87.2146		ENDOG	0.96105	1.04053	1.25478	0.0122978	0.0160497	0.023547
		LC3B-II	1.11139	1.28127	0.607342	5.55045	3.05357	8.95789		ATG3	1.3685	0.730725	1.77661	1.57904	1.31078	1.41669		ATG3	0.98406	1.0055	1.01064	0.768103	0.962626	1.08926
										ATG5	0.900991	1.10989	1.5586	1.02546	1.34542	1.1001		ATG5	1.1536	0.911612	0.950897	1.44298	1.23027	0.965007
										ATG7	0.827112	1.20903	1.41017	1.10456	1.59975	0.889481		ATG7	1.05497	0.911564	1.03986	0.698014	1.2058	1.13058
	Fig. S1F									ATG12	0.907228	1.10226	1.39053	1.01481	1.24289	0.726937		ATG12	1.15607	0.877027	0.986287	0.776986	1.12557	1.16625
	WT				KO					TFEB	1.08874	0.918492	2.34018	1.88505	1.31075	1.3786		TFEB	1.16376	0.872547	0.984796	1.15045	1.02107	1.06097
Becn1	1.36179	0.638206	1.29932	0.700681	0.886156	0.571245	0.905969	0.617749		BDR4	0.731423	1.3672	1.78653	1.74126	1.13378	1.08243		BDR4	1.23578	0.885883	0.913443	0.905313	1.36209	1.34805
p-Becn1	0.902342	1.09766	0.804589	1.19541	0.151133	0.008711	0.138044	0.010722		Zkscan3	0.982671	1.01764	1.13162	1.2759	0.881891	1.14687		Zkscan3	0.922605	0.906946	1.1951	0.781856	1.1633	1.22505
ATG13	1.27481	0.725187	1.25746	0.742543	0.644135	0.593994	0.578391	0.610037
p-ATG13	1.29287	0.70713	1.32195	0.678051	0.058078	0.152618	0.003945	0.056434
ATG14	0.982069	1.01793	0.939408	1.06059	0.536302	0.243441	0.411644	0.251416
p-ATG14	1.24713	0.752868	1.20314	0.796859	0.743063	0.603731	0.681906	0.642546
ATG5	1.11404	0.885957	1.10833	0.891672	0.969147	0.726604	1.0519	0.876039
ATG7	1.20082	0.799176	1.20303	0.796974	0.895652	0.668578	0.871411	0.764884
ATG12	1.04004	0.959962	1.04118	0.958823	0.12846	0.164012	0.168738	0.177142
ATG12-ATG5	1.05688	0.94312	1.06155	0.938449	0.898007	0.673097	0.905239	0.739824
LC3B-II	1.20099	0.79901	1.19658	0.803419	0.020249	0.025004	0.078732	0.170072
	Fig. S2B
				AL								AP
	WT CT	OE CT	WT Star	OE Stra	WT Rapa	OE Rapa	WT CQ	OE CQ		WT CT	OE CT	WT Star	OE Stra	WT Rapa	OE Rapa	WT CQ	OE CQ
	6.33333	14.5	23.75	29	23	21.1667	1	3.5		1.66667	0.666667	0.75	0.75	2.25	5.16667	14.25	26.5
	3.6667	17.3655	20.3241	32.0145	17.874	22.3333	1.0254	4.7541		1.25	0.3547	0.8741	0.365	1.02365	3.21479	19.3478	30.3471
	8.33333	15.7143	15.5	28	13.8889	12.4286	4	3.6		0.833333	0.714286	5.5	6	1.66667	3.71429	13.3333	18.2
	9.02314	11.6667	26.3417	26.6667	15.75	18.2368	2.75214	2.56667		0.66667	1.02548	1.21478	1.03655	3.33333	1.25648	9.01458	14.6667
	6.47841	18.7947	13.0255	29.0015	12.0147	10.2547	5.33333	1.25		1.575	0.66667	4.5784	5.25	3.02314	5.6667	10.7514	25.5784
	6.5	9.85714	27.8333	33.6	18	29	1.5	2		0.75	1.28571	2	2.6	2	4.14286	8.71023	30.6
	9.54784	12.0003	29.3655	30.3333	16.6333	25.6781	1.22222	3.66667		0.933	1.75641	1.66667	7.03333	1.33333	3.6667	11.2364	36.751
	4.3547	13.5789	24.7541	36.6667	11.1333	30.1475	1.6667	5.2304		1.0236	0.892147	2.7841	2.6667	2.66667	5.03145	18.6548	63.2047
	5.5	10.5	18.3333	27.6667	17.2	32.5	2.2	4		3.5	2.75	0.666667	1.33333	1.6	8	15.4	58
	8.2147	8.03021	22.3458	28.021	19.2147	28.4587	0.9874	3.2174		1.897	3.02314	0.3333	1.752	1.5784	6.3333	22.3248	50.2175
	3.6547		14.5648	26.75	15.6217	37.0033	3.33333	4.02367		2.01478	2.23333	1.02347	0.879412	1.86323	7.75	7.25418	42.3654
	7.667			25.4781			1.00114					2.01548
	Fig. S3B
				AL									AP
	WT CT	OE CT	WT Star.	OE Star.	WT Rapa	OE Rapa	WT CQ	OE CQ		WT CT	OE CT	WT Star.	OE Star.	WT Rapa	OE Rapa	WT CQ	OE CQ
	8.5	18.3333	15	27.4286	16.4444	27.4286	4.2	8		1	1.66667	3.9	9.14286	1.22222	3.85714	20.8	50
	10.6333	21.4578	10.0356	22.3333	11.5	20.6667	3.24587	3.6789		0.75	2.75	2.6667	11.3333	2.0001	5.3687	18.35	45.547
	6.20315	15.6667	20.0236	32.1111	21.3333	34.4444	5.33333	12.3333		1.3333	0.68794	5.3478	7.75	0.4578	2.33333	23.1003	57.0647
	5.54545	14.5556	16	33.1667	13.9333	36.25	8.5	3.77778		2.90909	3.66667	0.666667	5.25	3.06667	11	27.5	31.4444
	2.564	10.9879	12.875	39.2001	10.0033	32.197	6.358	1.66667		2.00003	1.85	3.14e-05	8.6667	4.0334	12.369	22.75	36.4578
	8.66667	17.525	19.0258	27.147	17.9999	40.3659	10.0255	5.8003		3.66667	5.33333	1.2364	1.83333	1.99933	9.66667	30.4587	28.1794
	2.66667	19.7	17.3	38.125	17.6667	22.5	3.83333	7.66667		0.666667	2.4	0.4	2.25	2.5	10.875	20.3333	26.3333
	2.75	16.6667	15.254	44.0333	12.65	12.4578	2.66667	10.8794		0.0005	1.25	0.7541	3.2333	1.254	8.88333	18.578	16.1746
	5.66667	22.0003	19.6667	32.1333	22.0333	32.75	4.0333	4.75		1.13333	3.6667	0.133333	1.25	3.66667	12.75	21.879	36.9993
	4.5	21.1667	14.625	38.3333	14.6667	28.5714	3.75	7.5		3.125	4.16667	1.75	1.44444	4.25	9.57143	26.25	43.6667
	3.33333	15.75	12.3333	50.425	20.0111	38.6667	2.7841	3.02654		2.9634	2.354	1.2547	0.766666	2.3675	7.6667	20.3784	48.75
	2.453	26.9993	17.0016	26.3111		18.85	4.6667	12.0023		3.23333	4.99997	2.13333	2.01111	6.00478	11.3333	31.7841	39.6574
	Fig. S3C
		pK-Myc CT				ENDOG CT				pK-Myc Star.				ENDOG Star.
	LC3B-II	0.113593	1.68301	0.44674	1.75665	9.55346	13.2946	9.85047	12.403	3.8039	3.40852	4.31101	4.37547	11.3465	10.7575	10.8337	9.78201
	SQSTM1	1.12034	1.02084	0.993635	0.865185	0.219095	0.182129	0.227991	0.213486	0.09917	0.19442	0.132742	0.228132	0.030892	0.022593	0.093345	0.055503
	Fig. S4C
		pLKO. CT			shENDOG CT			pLKO. Star.			shENDOG Star.
	P-MTOR	0.983618	1.011	1.00538	1.81468	1.68684	1.66521	0.01199	0.020004	0.049553	0.804958	0.947841	0.952054
	P-ULK1	0.99856	0.940222	1.06122	4.59716	5.18312	4.70978	0.310309	0.061189	0.227668	0.57878	0.443762	0.52901
	SQSTM1	0.9835	0.946202	1.0703	4.51442	5.32036	4.49544	0.189409	0.014576	0.151976	1.73852	1.24674	1.68672
	Fig. S4E
		pLKO. CT						shENDOG CT						pLKO. Star.						shENDOG Star.
	P-MTOR	1.60939	0.529785	1.37371	0.533788	1.46183	0.491494	1.03629	1.97428	1.07832	1.85205	1.03235	1.92173	0.506338	0.583314	0.5624	0.679731	0.6009	0.684074	0.853995	0.927828	0.92005	0.985583	0.878495	0.93657
	P-ULK1	0.771411	1.16885	0.785092	1.11484	0.690795	1.46901	1.05046	0.865707	0.981255	0.874984	1.51396	1.40271	0.135461	0.164742	0.1734	0.203678	0.006143	0.002804	0.708678	0.70453	0.69718	0.704949	0.261448	0.235484
	LC3B-II	1.0252	1.30477	0.909085	1.14998	0.72491	0.886053	0.105369	0.0929002	0.151647	0.147519	0.242453	0.217862	0.318927	0.343385	0.298365	0.317212	0.369274	0.330894	0.073158	0.054577	0.116243	0.102768	0.178364	0.163661
	SQSTM1	0.894116	0.795711	0.676727	0.793524	1.42702	1.4129	1.11077	1.05626	1.07901	1.12315	2.38007	2.09838	0.673753	0.791524	0.780615	0.843627			1.6118	1.53152	1.58565	1.42615
	Fig. S8B										Fig. S9
	KO+pK-Myc CT	KO+ENDOG CT	KO+ENDOG-DD CT	KO+ENDOG-AA CT	KO+pK-Myc BafA1	KO+ENDOG BafA1	KO+ENDOG-DD BafA1	KO+ENDOG-AA BafA1			Vec	myr-AKT
	1.26879	3.96309	4.86125	2.78701	11.6797	18.2765	18.0869	9.87186			1.20948	0.370638
	1.89416	2.91235	2.70609	1.64227	15.369	20.5552	19.0388	12.4552			0.968571	0.098369
	0.794875	2.15981	2.81903	1.11588	13.8619	19.9674	25.8708	15.2391			1.08294	0.114059
	1.05089	2.36875	3.388	1.37114	14.2219	28.862	28.3148	17.6992
	Fig. S10B
		pK-Myc				ENDOG				pK-Myc+Eto				ENDOG+Eto				pK-Myc+Eto+KU60019				ENDOG+Eto+KU60019
	P-ATM	1.8708	0.129202	0.56879	1.33333	0.942082	0.028634	0.587567	0.33333	247.945	323.438	188.78	397.265	657.512	496.127	569.667	600.367	38.9316	64.4615	68.5697	30.2655	150.983	263.658	123.015	286.317
	P-CHK1	1.16623	0.833774	2.66667	0.33333	33.5536	51.652	43.6667	39.8741	611.643	588.15	785.264	469.574	750.812	583.368	863.321	666.667	315.245	357.56	453.214	212.333	422.715	421.042	389.215	489.478
	P-CHK2	0.464462	1.53554	2.36547	0.8974	22.1213	11.6915	17.5874	16.6667	66.9875	63.3871	102.333	45.6674	70.0118	64.9163	89.9471	56.3214	40.9801	48.3124	66.3254	30.0002	55.7079	46.4858	69.3215	38.2147
	LC3B-II	0.003254	1.99675	1.2547	0.6667	8.36054	5.46293	11.2547	6.64781	1.56663	2.43086	2.36547	2.6789	6.75069	6.03675	4.65478	9.36547	3.78186	1.94969	3.5757	2.23333	4.64755	1.61989	2.23322	3.5478
	Fig. S11B
		WT CT				OE CT				WT+KU60019				OE+KU60019
	p-ATM	0.690014	1.30999	0.529101	1.4709	2.01223	1.99397	2.42622	2.16226	0.076499	0.160042	0.043646	0.07304	0.286147	0.046214	0.04608	0.114677
	DNA-PK	0.923782	1.07622	0.872026	1.12797	1.04069	1.28215	1.06795	1.33983	1.01749	0.833004	1.21631	0.652512	0.887318	1.2251	0.8094	1.22868
	p-ATR	1.06212	0.937877	1.16891	0.831089	1.53861	1.53806	1.48117	1.54467	0.661414	0.836802	0.700265	0.667453	1.80441	1.52349	1.73932	1.41782
	p-CHK2	0.461621	1.53838	0.419111	1.58089	3.53073	4.48918	3.74841	5.12478	0.527135	0.42373	0.363654	0.215414	0.904585	0.780775	0.786877	0.659033
	p-H2A.X	1.02091	0.979092	0.997988	1.00201	1.26892	2.28881	2.03734	3.65491	0.601631	0.432117	0.531149	0.354059	0.903808	1.07819	0.583477	1.16996
	Fig. S12B											Fig. S12C
			GFP-LC3 dots
	WT +pK-Myc CT	KO+pK-Myc CT	WT +pK-Myc Eto	KO+pK-Myc Eto	KO+ENDOG Eto	ko+Delta 1-48 Eto	KO+EM Eto	KO+ENDO-NLS Eto				WT +pK-Myc Eto	KO+pK-Myc Eto	KO+ENDOG Eto	ko+Delta 1-48 Eto	KO+EM Eto	KO+ENDO-NLS Eto
	2.4	2.57143	16.3333	3.125	13.6667	12.25	3	13.3333				63.75	7.33333	64	12.4	16.5	18.8571
	1.25	2.6	7.85714	2.2	8.4	8.16667	1.83333	12.5				47.3333	4.875	32.6667	10.5974	19.6667	47.25
	0.82	1.66667	12.6667	2.09874	10.2574	11.4205	1.56248	17.6667				33.6667	10.5679	54.0333	12.4579	6.55562	35.1236
	2.798	3.56547	11.3333	3.00312	11.8741	10.0003	3.33333	8.02471				75.2564	5.03246	42.652	6.02587	10.1488	30.9874
	4.6	4	5	3.33333	7.5	5.44444	3.33333	6				39.5	5	40.8824	8.08333	9.38462	37.5
	3	5.5	8.66667	2.625	6.66667	9.16667	1.85714	11.25				39	6.125	55.5556	10.1333	10.5556	25.6
	2.66667	3.5478	4.525	1.8887	8.547	7.66034	4.45	7.33333				30.5789	5.02655	50.6667	8.65214	5.34179	29.0146
	5.031	5.99987	9.125	3.9874	5.781	6.9993	0.78941	10.0056				47.7526	10.9998	45.6	5.2365	14.0232	33.3333
	4.5	1.2	11.75	3.5	9	7.5	3.5	9.25				46.2	6.125	34.1429	7.5	15.2857	26.1667
	3.33333	2.66667	9.66667	4.57143	9.16667	6.16667	3.4	9.57143				32	6.875	39.8571	13.6667	10.125	45.3636
	3.5214	1.525	12.25	3.0003	7.1245	5.8947	4.525	12.2529				36.6667	8.03257	24.6579	5.5424	8.69741	36.6667
	4.351	2.33333	9.33333	4.99978	11.0225	7.525	2.39741	6.66667				42.0258	3.69871	50.0004	9.7521	17.0231	35.75
	2.5	3.6	15.3333	2.6	6.75	8.2	4	6.16667				68.4	6	27.6		6.5	70.25
	4.66667	2	10.25	2.5	6.6	9.71429	3.6	11.1429				35.2857	5	42.0909		17	55.6667
	3.68	2.841	13.6667	1.52014	7.72545	10.25	5.25	12.0978				58.3987	4.24578	37.0215		5.56214	66.6667
	3.57103	2.785	11.9993	3.59789	5.575	7.69874	2.33333	5.25				45.2547	7.02564	51.9979		18.3201	59.8974
	Fig. S12E
		WT Eto					KO Eto					KO+ENDOG Eto					KO+Del 1-48 Eto					KO+EM Eto					KO+ENDOG-NLS Eto
	Oh	52	59.75	67.1429	76.6364	78	20	29.3333	30.8333	22	21	48.8	77.3333	59.1667	59.25	59	21.3333	25.8333	19.5714	24.1429	25.3333	33	29.1667	26.6	21.5	29	49.5	73	89.6667	86	75
	1h	41.5	35.6667	52.5	42.25	44.6667	19.4	17.3333	18	16	18.6	39.8333	39.4	35.2	41.2	43.25	21.4	21.25	18.6667	16.6667	15.8333	17.3333	20	19.25	17.3333	23	44.75	42.6	40.8	49.6
	3h	20.5	23	11.6667	16.7	25.8	11.2	14.6667	13	10.3333	9.75	33	28	22.8333	28.8333	21.6667	8.25	8.66667	8.75	14	10.1667	16.75	10.3333	9.33333	19.6667	5.6	31.6667	24.2	27.8	23.4	28.25
	6h	12.8333	9.28571	9.875	13.8	9.55556	4.90909	2.125	3	6.33333	2.9	10.6667	10.1429	12.7778	10.1	9.77778	5.33333	4	3.66667	6.16239	6.42857	5.33333	7.75	4.66667	3.42857	4.375	16.3333	18.5	10.8889	12.5	13.125
	12h	8.75	14.25	9.75	10.8333	10.75	3.4	4.85714	4.9	4.625	6.5	9.125	10.5	11.2	6.875	10.375	1.29412	1.70588	3.33333	2.11765	2.23529	3.83333	4.5	4.41667	4	3.2	14.6667	8.28571	11	13.6	9
	Fig. S13B					Fig. S13C				Fig. S13E
	KO+pK-Myc CT	KO+ENDOG CT	KO+EM CT		KO+pK-Myc CT	KO+ENDOG CT	KO+EM CT				pk-Myc CT				ENDOG CT				EM-ENDOG CT				pk-Myc HBSS				ENDOG HBSS				EM-ENDOG HBSS
	2.84991	11.4187	6.81055		1.36796	18.384	10.1477			PARP1	0.944023	1.05598	1.04259	0.95741	1.89574	0.971157	1.69241	1.33283	0.697225	0.249392	0.721515	0.624391	2.69079	2.25687	2.66894	2.9814	4.3321	4.51715	4.11825	4.30832	2.04352	1.4446	2.44872	1.43686
	5.67398	23.2635	0.947881		5.2768	46.2943	0.151661			C-PARP1	0.856028	1.14397	0.773005	1.227	2.01145	2.15143	2.3567	2.88426	0.74414	1.12058	0.714543	0.640261	4.14599	5.18133	4.01423	4.28493	5.0634	5.01395	5.7771	5.52237	2.99809	2.50141	3.27034	2.60591
	26.8755	49.0175	12.271		41.3883	133.818	17.1793			p-AMPK	0.998229	1.00177	0.976966	1.02303	2.14672	1.72156	2.70959	2.37907	0.90495	1.12347	0.889438	0.761109	1.60773	1.38217	1.94574	1.73482	2.53577	2.35244	2.63803	2.44176	1.10617	0.770341	1.42627	0.706946
	35.1587	42.8405	1.91604		69.6141	95.5343	0.613133			p-TSC2	0.796343	1.20366	1.00089	0.999111	1.82325	2.11243	1.91814	3.10306	0.787099	0.575734	0.591977	0.337052	1.13077	0.779752	0.866599	0.486864	1.57617	1.58079	1.7121	2.04873	0.953878	0.538102	0.793009	0.336645
	26.4467	20.8336	1.04984		47.3396	41.4589	0.209967			TSC2	0.957443	1.04256	1.00089	0.999111	1.09601	1.31459	1.91814	3.10306	1.0114	1.06596	0.591977	0.337052	0.845629	1.0722	0.866599	0.486864	0.834383	1.04665	1.7121	2.04873	0.796666	0.933669	0.793009	0.336645
	43.161	26.3018	2.82181		73.3736	46.5541	1.77774			p-MTOR	1.49779	0.902207	0.976431	1.02357	0.284626	0.235048	0.697323	0.620965	1.12821	0.783113	0.875636	0.759357	0.374483	0.495311	0.336586	0.345413	0.242969	0.246495	0.185692	0.136788	0.593088	0.889543	0.318234	0.303384
	16.789	7.06207	0.623154		18.6358	9.03945	0.105936			p-ULK1	1.04742	0.952584	0.998519	1.00148	0.849951	0.947538	0.864485	0.828764	1.12638	1.15173	1.09045	1.08306	0.375567	0.256958	0.38404	0.202689	0.16605	0.127365	0.125703	0.088711	0.288021	0.233559	0.263509	0.215581
	1.52758	14.8371	0.977452		0.488824	22.8492	0.048873			p-p706sk	0.930616	1.06938	0.978365	1.02164	0.590678	0.57075	0.549236	0.536047	0.840389	0.958882	0.769856	0.854239	0.177756	0.095413	0.129631	0.071015	0.036404	0.029412	0.031752	0.020577	0.093567	0.064993	0.072239	0.043359
	2.1998	24.088	38.2516		0.395963	44.081	56.9949			p-4EBP1	0.887109	1.11289	0.913859	1.08614	0.821477	0.92429	0.848593	0.744326	1.45178	1.36424	1.27997	1.2116	0.061182	0.024562	0.061781	0.037725	0.007679	0.003009	0.018423	0.009107	0.062592	0.027846	0.07254	0.041988
	12.0788	12.1687	6.36064		16.7895	17.4013	5.979			LC3B-II	1.01711	1.59926	0.98312	1.35544	2.63568	2.65339	2.47004	2.29825	1.46244	1.03025	1.27191	1.02153	0.293159	0.289936	0.299149	0.467974	0.520176	0.444878	0.796183	0.66583	0.230079	0.25101	0.367314	0.338293
	8.43312	45.6633	4.18075		18.9745	88.1302	3.59544
	22.2774	40.7917	28.5448		55.9163	84.8468	40.819			Fig. S14B			Fig. S14D						Fig. S14F
	1.66529	30.6992	34.4424		0.23314	59.2494	54.0746
	4.09162	3.10351	2.77828		4.41895	1.61383	1.02797			DMSO	PNR-3-80		CT+DMSO	CT+PNR-3-80	Eto.+DMSO	Eto.+PNR-3-80				DMSO CT						PNR-3-80 CT						DMSO Eto						PNR-3-80 Eto
	10.9173	12.9708	0.527803		19.9786	25.0337	0.105561			24	20		1.5	2.5	17.3333	9			Becn1	1.48081	0.547143	1.3321	0.639942	1.23157	0.768427	0.198573	0.261764	0.305287	0.282657	0.756496	0.803591	0.608267	0.79007	0.630177	0.826787	1.40288	1.17795	0.436173	0.4191	0.408495	0.383116	0.503491	0.383957
	9.39198	38.8459	6.01311		14.1819	90.511	5.47193			17	23		3	1.33333	15.75	15.6667			p-Becn1	1.17068	0.827181	1.19468	0.807461	1.51821	0.481791	1.3653	0.943165	1.315	0.902323	0.771841	0.454535	2.59354	2.00602	2.55677	1.94381	1.07289	1.90352	0.980272	1.26718	1.07244	1.28133	0.835076	0.961101
	0.00104551	24.3419	0.000322873		3.14e-05	47.4667	9.69e-06			20	11		2.2	2	21	14.5			p-Mtor	1.23523	0.967097	0.661687	1.13599	1.66223	0.337774	0.8515	1.10977	1.66707	1.54892	0.614074	2.07759	0.896171	0.832107	0.819793	0.927013	1.13004	1.33524	1.39416	1.29102	1.59568	1.46827	3.45759	3.75722
	1.4395	14.9634	29.2408		0.40306	28.58	44.1536			14	21		2.33333	3.25	21.6667	5			p-ULK1	0.64537	1.24847	0.926951	1.17921	0.972113	1.02789	1.84814	1.79878	1.85291	1.77744	1.88839	1.82264	0.821744	0.953465	0.879273	0.783094	0.303751	0.157141	1.77433	1.61321	1.57885	1.47218	2.09848	3.44527
	18.8495	2.15694	0.726735		32.7981	0.776498	0.072674			27	25		2.5	4.5	25	11.5			SQSTM1	0.857303	0.884606	1.22158	1.03651	1.21931	0.780689	0.94844	1.05046	1.05345	1.24673	1.09548	1.10573	0.258726	0.349257	0.445724	0.38263	0.312058	0.39781	0.617299	1.21981	0.875231	1.10519	1.78141	1.90704
	11.9526	18.9873	8.30402		22.949	33.6075	7.55666			27	28		3.5	5	27	8.5			LC3B-II	1.14235	0.728288	1.03893	1.09043	1.0432	0.956801	0.736091	0.786126	1.02408	1.00658	0.603484	0.574009	1.17146	1.24152	1.40972	1.521	1.53518	1.66156	0.891418	1.04212	0.691014	0.555522	0.697464	0.786187
	17.5182	34.6838	3.64056		44.1459	72.1423	1.9295			20	15		4	3	11	7.25															p-H2A.X	0.982461	0.967371	0.830174	1.21999	0.982289	1.01771	0.599379	0.6317	0.427609	0.52731	0.429852	0.485902
	1.07994	18.6838	3.98424		0.129593	34.3782	1.91244			27	18		1.5	2.66667	29	13.5
	22.1835	20.365	1.13915		36.8245	31.973	0.170873			43	19		2.75	3	14	17
	3.61577	22.622	1.43902		1.01242	68.0923	0.330976			29	10		4.25	4.75	19.5	5.66667
	1.41078	2.78148	1.2753		0.12697	1.66889	0.178542			30	29				7.66667
	2.28732	35.378	1.37358		0.64045	106.134	0.233509			20	24
	1.09381	9.89122	2.4464		0.218762	24.0357	0.733921			49	30
	15.7849	3.44973	1.8292		28.5707	1.65587	0.329256			32	13
	0.476691	15.4442	21.1806		0.081037	35.8305	49.9862			41	21
	5.02484	51.6851	10.7096		8.19049	148.853	19.7056			22	20
	10.235	3.92733	0.475586		13.1008	1.92439	0.123652			25	19
	2.5472	53.0182	2.38818		0.942466	155.874	0.644808			44	17
	11.6235	17.8754	31.7093		14.9944	41.471	89.4202			29	15
	3.48149	31.6887	5.54439		3.58593	68.1307	10.5898			14
	3.81157	25.3496	2.80798		2.13448	61.853	0.589675
	20.9584	35.2063	0.54681		26.4076	93.6487	0.060149
	6.94363	35.7732	2.68421		9.65165	79.0587	1.15421
	1.39395	32.8094	42.1013		0.501824	178.649	125.883
	0.966729	24.7169	49.643		0.174011	85.6325	141.979			Fig. S15D						Fig. S15E
	16.1042	19.0302	1.79592		31.5642	52.1527	0.161632
	6.60784	26.9036	1.0438		3.9647	34.8252	0.15657			CT	Star.	Z-IETD-FKM	Star.+Z-IETD-FKM				CT			Star.			CT+Z-IETD-FMK			Star.+Z-IETD-FMK
	1.4907	24.5405	49.256		0.238512	51.3859	162.545			0.404	0.313	0.459	0.424			c-caspase-8	1.2404	1.39865	1.50634	3.66576	3.1378	3.88334	0.12427	0.081471	0.117433	0.105744	0.029712	0.077315
	2.3951	40.3144	1.22454		0.311363	45.6453	0.146945			0.395	0.342	0.557	0.3795			Tbid	0.842037	0.875496	0.980349	2.05083	1.80146	2.19881	1.10894	1.06638	1.24163	0.474145	0.519051	0.566896
	5.65288	28.2413	23.7981		4.69189	89.4979	46.6443			0.388	0.283	0.488	0.418			p-ULK1	1.75551	1.80363	2.03152	0.035378	0.032553	0.038774	1.76174	1.8383	2.05483	0.064344	0.110485	0.099789
	4.829	10.6329	2.69788		6.80889	61.8484	0.890301			0.433	0.291	0.507	0.403			SQSTM1	1.19444	1.14538	1.33554	0.587428	0.473322	0.605455	1.47909	1.61643	1.76686	0.584676	0.646967	0.702997
	3.633	13.5447	14.6532		1.96182	18.5013	23.1521									LC3B-II	1.97016	2.04292	2.29062	0.563606	0.507974	0.611636	1.23856	1.32987	1.46601	0.048146	0.031328	0.045362
	0.000925567	28.7656	1.99915		2.78e-05	190.795	0.859632
	0.000915544	10.7397	2.87779		2.75e-05	24.7867	1.38134									Fig. S15F
	1.50242	27.0656	4.68274		0.285461	53.7917	1.45165
	2.13006	1.68769	16.0834		0.596417	15.143	20.4259									CT	HBSS	Z-IETD-FMK	HBSS+Z-IETD-FMK
	2.80088	0.53702	2.59755		0.952299	41.1397	0.467559									4.61111	30.5385	2.42857	3.3
	8.01763	21.7209	6.18301		5.61234	0.472554	2.34955									4.54545	27.0909	3.21429	3.58333
	14.3704	10.5342	1.093		12.5022	0.059072	0.13116									6.81818	40.6	3	6
	2.34926	9.84726	36.0518		0.375882	42.7901	70.6616									4.76471	24.3	2.14286	6.42857
	1.07199	29.9903	9.63105		1.09343	20.7524	12.713									7.6	15.9677	2.77778	7.5
	0.00018663	2.49805	1.92981		5.6e-06	20.8762	0.521048									6.75	24.8333	5.76923	8.82353
	0.876382	29.0381	1.03091		0.333025	71.377	0.092782									8.57143	20.4667	3.73333	3.42857
	6.82e-06	39.9612	0.614215		2.04e-07	0.449648	0.055279									7.375	24.75	5.92857	5.66667
	0.000469876	4.20978	8.76375		1.41e-05	66.207	4.73242									7.30769	21.4444	5	6.53846
	0.000586735	26.8101	0.860486		1.76e-05	126.277	0.086049									4.52941	25.0667	4.28571	8.88235
	0.000415353	24.2055	1.50228		1.25e-05	2.02069	0.255388
	0.000684639	19.3758	35.5118		2.05e-05	61.9312	77.4157
	0.000257939	35.8114	5.52564		7.74e-06	55.1886	3.0391
	0.159635	23.8274	10.6545		0.014367	68.2027	22.1614
	1.73159	25.7144	6.98275		0.121212	229.054	3.77068
	0.0006349	28.4198	3.26983		1.9e-05	85.5893	2.35428
	3.24057	3.71214	4.75981		3.4026	67.1933	7.2825
	0.000457412	17.1057	0.887586		1.37e-05	75.3431	0.292903
	0.000175217		0.983657		5.26e-06	77.8703	0.363953
	0.000382944		2.70775		1.15e-05	1.07652	1.0831
			1.33517			181.086	0.16022
			1.94509			28.0534	0.42792
			26.8193				54.175
			2.49583				0.474207
			9.40471				17.3987
			4.95409				5.25133
			7.61756				4.11348
			3.16477				1.29756
			1.64405				0.345251
			0.717901				0.086148
			4.91287				2.50557
			1.85263				0.314948
			16.7764				28.6876

## Sheet: MS list 
Quantitation overview (451 proteins)
PF Number	Accession	Score	Mass	Matches	Sequences	emPAI	Protein description
1	ANXA2_HUMAN	1543	38808	111 (67)	39 (27)	23.25	Annexin A2 OS=Homo sapiens GN=ANXA2 PE=1 SV=2
2.1	ROA2_HUMAN	1283	37464	75 (52)	22 (18)	8.81	Heterogeneous nuclear ribonucleoproteins A2/B1 OS=Homo sapiens GN=HNRNPA2B1 PE=1 SV=2
2.2	F8W6I7_HUMAN	862	33249	53 (35)	13 (10)	3.57	Heterogeneous nuclear ribonucleoprotein A1 OS=Homo sapiens GN=HNRNPA1 PE=1 SV=2
2.3	ROA0_HUMAN	277	30993	22 (15)	9 (6)	1.04	Heterogeneous nuclear ribonucleoprotein A0 OS=Homo sapiens GN=HNRNPA0 PE=1 SV=1
2.4	ROA3_HUMAN	183	39799	17 (11)	8 (6)	0.61	Heterogeneous nuclear ribonucleoprotein A3 OS=Homo sapiens GN=HNRNPA3 PE=1 SV=2
3	E7EVA0_HUMAN	1240	246546	96 (49)	45 (22)	0.54	Microtubule-associated protein OS=Homo sapiens GN=MAP4 PE=1 SV=1
4.1	K2C1_HUMAN	1120	66170	71 (48)	35 (25)	3.72	Keratin, type II cytoskeletal 1 OS=Homo sapiens GN=KRT1 PE=1 SV=6
4.2	K22E_HUMAN	959	65678	48 (37)	26 (22)	2.73	Keratin, type II cytoskeletal 2 epidermal OS=Homo sapiens GN=KRT2 PE=1 SV=2
4.3	K2C5_HUMAN	243	62568	23 (12)	20 (11)	0.85	Keratin, type II cytoskeletal 5 OS=Homo sapiens GN=KRT5 PE=1 SV=3
4.4	E7EP32_HUMAN	237	33072	17 (12)	8 (6)	1.15	Guanine nucleotide-binding protein G(I)/G(S)/G(T) subunit beta-2 OS=Homo sapiens GN=GNB2 PE=1 SV=1
4.5	GBB4_HUMAN	203	38284	15 (12)	6 (6)	0.79	Guanine nucleotide-binding protein subunit beta-4 OS=Homo sapiens GN=GNB4 PE=1 SV=3
4.6	GBB1_HUMAN	194	38151	16 (10)	8 (5)	0.65	Guanine nucleotide-binding protein G(I)/G(S)/G(T) subunit beta-1 OS=Homo sapiens GN=GNB1 PE=1 SV=3
4.7	K2C6C_HUMAN	170	60273	18 (12)	17 (11)	0.89	Keratin, type II cytoskeletal 6C OS=Homo sapiens GN=KRT6C PE=1 SV=3
4.8	SNR40_HUMAN	59	39742	5 (4)	3 (2)	0.17	U5 small nuclear ribonucleoprotein 40 kDa protein OS=Homo sapiens GN=SNRNP40 PE=1 SV=1
4.9	WDR82_HUMAN	49	35456	9 (5)	7 (4)	0.43	WD repeat-containing protein 82 OS=Homo sapiens GN=WDR82 PE=1 SV=1
4.1	THOC6_HUMAN	49	38081	3 (3)	2 (2)	0.18	THO complex subunit 6 homolog OS=Homo sapiens GN=THOC6 PE=1 SV=1
4.11	K2C4_HUMAN	46	57649	8 (2)	8 (2)	0.12	Keratin, type II cytoskeletal 4 OS=Homo sapiens GN=KRT4 PE=1 SV=4
4.12	GOGA3_HUMAN	40	167765	18 (2)	14 (2)	0.04	Golgin subfamily A member 3 OS=Homo sapiens GN=GOLGA3 PE=1 SV=2
5	ANXA1_HUMAN	1100	38918	53 (39)	22 (19)	7.33	Annexin A1 OS=Homo sapiens GN=ANXA1 PE=1 SV=2
6	G3P_HUMAN	967	36201	82 (42)	20 (16)	10.63	Glyceraldehyde-3-phosphate dehydrogenase OS=Homo sapiens GN=GAPDH PE=1 SV=3
7.1	ANXA5_HUMAN	949	35971	81 (53)	25 (17)	9.81	Annexin A5 OS=Homo sapiens GN=ANXA5 PE=1 SV=2
7.2	ANXA4_HUMAN	206	36088	11 (9)	8 (6)	0.85	Annexin A4 OS=Homo sapiens GN=ANXA4 PE=1 SV=4
8	CHTOP_HUMAN	948	26380	51 (30)	9 (7)	4.29	Chromatin target of PRMT1 protein OS=Homo sapiens GN=CHTOP PE=1 SV=2
9.1	LDHA_HUMAN	833	36950	106 (52)	23 (16)	8.31	L-lactate dehydrogenase A chain OS=Homo sapiens GN=LDHA PE=1 SV=2
9.2	LDHB_HUMAN	544	36900	53 (24)	19 (11)	2.06	L-lactate dehydrogenase B chain OS=Homo sapiens GN=LDHB PE=1 SV=2
10.1	K1C10_HUMAN	816	59020	58 (36)	26 (20)	2.67	Keratin, type I cytoskeletal 10 OS=Homo sapiens GN=KRT10 PE=1 SV=6
10.2	K1C9_HUMAN	756	62255	47 (26)	18 (13)	1.4	Keratin, type I cytoskeletal 9 OS=Homo sapiens GN=KRT9 PE=1 SV=3
10.3	K1C17_HUMAN	167	48361	17 (9)	12 (7)	0.81	Keratin, type I cytoskeletal 17 OS=Homo sapiens GN=KRT17 PE=1 SV=2
11	ANXA3_HUMAN	772	36524	56 (33)	25 (17)	5.19	Annexin A3 OS=Homo sapiens GN=ANXA3 PE=1 SV=3
12	RL8_HUMAN	717	28235	53 (33)	17 (14)	6.47	60S ribosomal protein L8 OS=Homo sapiens GN=RPL8 PE=1 SV=2
13.1	A0A087WWU8_HUMAN	636	26632	34 (18)	22 (13)	5.6	Tropomyosin alpha-3 chain OS=Homo sapiens GN=TPM3 PE=1 SV=1
13.2	TPM4_HUMAN	567	28619	32 (17)	20 (10)	4.21	Tropomyosin alpha-4 chain OS=Homo sapiens GN=TPM4 PE=1 SV=3
13.3	B7Z596_HUMAN	372	31904	30 (13)	20 (9)	1.98	Tropomyosin alpha-1 chain OS=Homo sapiens GN=TPM1 PE=1 SV=1
13.4	H0YKX5_HUMAN	356	16412	27 (12)	18 (8)	5.52	Tropomyosin alpha-1 chain (Fragment) OS=Homo sapiens GN=TPM1 PE=1 SV=1
14	RS3_HUMAN	608	26842	52 (35)	17 (15)	6.31	40S ribosomal protein S3 OS=Homo sapiens GN=RPS3 PE=1 SV=2
15	RL5_HUMAN	583	34569	55 (30)	22 (14)	7.25	60S ribosomal protein L5 OS=Homo sapiens GN=RPL5 PE=1 SV=3
16	PHB2_HUMAN	580	33276	41 (24)	16 (11)	2.78	Prohibitin-2 OS=Homo sapiens GN=PHB2 PE=1 SV=2
17	MDHM_HUMAN	543	35937	52 (25)	20 (12)	2.44	Malate dehydrogenase, mitochondrial OS=Homo sapiens GN=MDH2 PE=1 SV=3
18.1	EF1D_HUMAN	502	31217	20 (12)	13 (7)	1.75	Elongation factor 1-delta OS=Homo sapiens GN=EEF1D PE=1 SV=5
18.2	EF1B_HUMAN	91	24919	8 (3)	4 (2)	0.29	Elongation factor 1-beta OS=Homo sapiens GN=EEF1B2 PE=1 SV=3
19.1	1433E_HUMAN	502	29326	40 (20)	16 (11)	3.51	14-3-3 protein epsilon OS=Homo sapiens GN=YWHAE PE=1 SV=1
19.2	1433S_HUMAN	270	27871	16 (10)	12 (8)	1.76	14-3-3 protein sigma OS=Homo sapiens GN=SFN PE=1 SV=1
19.3	1433Z_HUMAN	256	27899	14 (10)	8 (7)	1.47	14-3-3 protein zeta/delta OS=Homo sapiens GN=YWHAZ PE=1 SV=1
19.4	1433G_HUMAN	229	28456	22 (10)	13 (8)	1.71	14-3-3 protein gamma OS=Homo sapiens GN=YWHAG PE=1 SV=2
19.5	1433T_HUMAN	156	28032	15 (7)	9 (6)	1.19	14-3-3 protein theta OS=Homo sapiens GN=YWHAQ PE=1 SV=1
19.6	1433B_HUMAN	118	28179	19 (6)	10 (4)	0.95	14-3-3 protein beta/alpha OS=Homo sapiens GN=YWHAB PE=1 SV=3
20	RS3A_HUMAN	488	30154	51 (24)	24 (13)	6.28	40S ribosomal protein S3a OS=Homo sapiens GN=RPS3A PE=1 SV=2
21.1	RL7A_HUMAN	461	30148	43 (24)	22 (17)	4.91	60S ribosomal protein L7a OS=Homo sapiens GN=RPL7A PE=1 SV=2
21.2	RRP7A_HUMAN	32	32485	2 (2)	1 (1)	0.1	Ribosomal RNA-processing protein 7 homolog A OS=Homo sapiens GN=RRP7A PE=1 SV=2
22	RACK1_HUMAN	449	35511	23 (18)	14 (11)	2.49	Receptor of activated protein C kinase 1 OS=Homo sapiens GN=RACK1 PE=1 SV=3
23.1	H12_HUMAN	441	21352	23 (13)	11 (8)	4	Histone H1.2 OS=Homo sapiens GN=HIST1H1C PE=1 SV=2
23.2	H11_HUMAN	235	21829	13 (7)	6 (5)	1.72	Histone H1.1 OS=Homo sapiens GN=HIST1H1A PE=1 SV=3
23.3	H15_HUMAN	169	22566	21 (9)	10 (6)	2.03	Histone H1.5 OS=Homo sapiens GN=HIST1H1B PE=1 SV=3
24.1	VDAC1_HUMAN	438	30868	32 (14)	9 (6)	1.05	Voltage-dependent anion-selective channel protein 1 OS=Homo sapiens GN=VDAC1 PE=1 SV=2
24.2	VDAC3_HUMAN	129	30981	13 (6)	8 (5)	0.66	Voltage-dependent anion-selective channel protein 3 OS=Homo sapiens GN=VDAC3 PE=1 SV=1
25	NUMA1_HUMAN	436	239199	40 (15)	30 (11)	0.18	Nuclear mitotic apparatus protein 1 OS=Homo sapiens GN=NUMA1 PE=1 SV=2
26	A0A0A0MR02_HUMAN	428	30842	22 (15)	8 (7)	1.51	Voltage-dependent anion-selective channel protein 2 (Fragment) OS=Homo sapiens GN=VDAC2 PE=1 SV=1
27	HEM2_HUMAN	398	36728	31 (18)	12 (9)	2.07	Delta-aminolevulinic acid dehydratase OS=Homo sapiens GN=ALAD PE=1 SV=1
28.1	SFXN1_HUMAN	390	35881	23 (14)	13 (9)	1.42	Sideroflexin-1 OS=Homo sapiens GN=SFXN1 PE=1 SV=4
28.2	A0A0A0MS41_HUMAN	174	35823	11 (7)	8 (6)	0.7	Sideroflexin OS=Homo sapiens GN=SFXN3 PE=1 SV=1
29	A0A0A0MS14_HUMAN	355	13614	10 (9)	2 (1)	0.56	Protein IGHV1-45 (Fragment) OS=Homo sapiens GN=IGHV1-45 PE=1 SV=1
30	NUCG_HUMAN	353	32771	35 (23)	16 (14)	3.69	Endonuclease G, mitochondrial OS=Homo sapiens GN=ENDOG PE=1 SV=4
31	RLA0_HUMAN	349	34423	29 (18)	16 (10)	2.31	60S acidic ribosomal protein P0 OS=Homo sapiens GN=RPLP0 PE=1 SV=1
32	RS4X_HUMAN	348	29807	42 (25)	22 (15)	6.44	40S ribosomal protein S4, X isoform OS=Homo sapiens GN=RPS4X PE=1 SV=2
33.1	VAPA_HUMAN	341	28103	23 (14)	8 (6)	1.74	Vesicle-associated membrane protein-associated protein A OS=Homo sapiens GN=VAPA PE=1 SV=3
33.2	VAPB_HUMAN	188	27439	17 (5)	12 (4)	0.58	Vesicle-associated membrane protein-associated protein B/C OS=Homo sapiens GN=VAPB PE=1 SV=3
34	RRP1B_HUMAN	331	84774	29 (18)	13 (11)	0.64	Ribosomal RNA processing protein 1 homolog B OS=Homo sapiens GN=RRP1B PE=1 SV=3
35	A0A0C4DGB6_HUMAN	309	71177	18 (10)	7 (5)	0.31	Serum albumin OS=Homo sapiens GN=ALB PE=1 SV=1
36	SRPRB_HUMAN	307	29912	20 (9)	14 (8)	1.33	Signal recognition particle receptor subunit beta OS=Homo sapiens GN=SRPRB PE=1 SV=3
37	NACAM_HUMAN	297	205979	12 (6)	9 (4)	0.06	Nascent polypeptide-associated complex subunit alpha, muscle-specific form OS=Homo sapiens GN=NACA PE=1 SV=1
38.1	ACTB_HUMAN	295	42052	29 (17)	14 (10)	1.67	Actin, cytoplasmic 1 OS=Homo sapiens GN=ACTB PE=1 SV=1
38.2	ACTBL_HUMAN	94	42318	13 (4)	6 (2)	0.25	Beta-actin-like protein 2 OS=Homo sapiens GN=ACTBL2 PE=1 SV=2
39	APEX1_HUMAN	295	35931	16 (9)	8 (5)	0.85	DNA-(apurinic or apyrimidinic site) lyase OS=Homo sapiens GN=APEX1 PE=1 SV=2
40.1	NUSAP_HUMAN	291	49593	22 (16)	15 (12)	1.31	Nucleolar and spindle-associated protein 1 OS=Homo sapiens GN=NUSAP1 PE=1 SV=1
40.2	H0YMD2_HUMAN	121	15923	9 (8)	7 (7)	2.88	Nucleolar and spindle-associated protein 1 (Fragment) OS=Homo sapiens GN=NUSAP1 PE=1 SV=1
41	STOM_HUMAN	290	31882	21 (13)	12 (9)	1.7	Erythrocyte band 7 integral membrane protein OS=Homo sapiens GN=STOM PE=1 SV=3
42	CC137_HUMAN	279	33268	31 (15)	15 (9)	2.44	Coiled-coil domain-containing protein 137 OS=Homo sapiens GN=CCDC137 PE=1 SV=1
43	PCNA_HUMAN	275	29092	22 (10)	11 (7)	1.38	Proliferating cell nuclear antigen OS=Homo sapiens GN=PCNA PE=1 SV=1
44	HNRH3_HUMAN	265	36960	11 (9)	6 (6)	0.82	Heterogeneous nuclear ribonucleoprotein H3 OS=Homo sapiens GN=HNRNPH3 PE=1 SV=2
45	SRSF1_HUMAN	254	27842	28 (17)	11 (8)	1.47	Serine/arginine-rich splicing factor 1 OS=Homo sapiens GN=SRSF1 PE=1 SV=2
46	RS6_HUMAN	252	28834	22 (9)	16 (8)	1.4	40S ribosomal protein S6 OS=Homo sapiens GN=RPS6 PE=1 SV=1
47	RL7_HUMAN	245	29264	28 (14)	18 (10)	3.05	60S ribosomal protein L7 OS=Homo sapiens GN=RPL7 PE=1 SV=1
48	PHB_HUMAN	244	29843	17 (13)	11 (10)	2.2	Prohibitin OS=Homo sapiens GN=PHB PE=1 SV=1
49	ATPG_HUMAN	238	33032	21 (11)	13 (6)	1.15	ATP synthase subunit gamma, mitochondrial OS=Homo sapiens GN=ATP5C1 PE=1 SV=1
50	MTCH2_HUMAN	237	33936	20 (14)	8 (7)	1.54	Mitochondrial carrier homolog 2 OS=Homo sapiens GN=MTCH2 PE=1 SV=1
51	DIDO1_HUMAN	235	245434	20 (9)	16 (8)	0.11	Death-inducer obliterator 1 OS=Homo sapiens GN=DIDO1 PE=1 SV=5
52	TALDO_HUMAN	232	37688	23 (11)	17 (10)	1.52	Transaldolase OS=Homo sapiens GN=TALDO1 PE=1 SV=2
53	B1AK87_HUMAN	229	29562	16 (12)	9 (7)	2.24	Capping protein (Actin filament) muscle Z-line, beta, isoform CRA_a OS=Homo sapiens GN=CAPZB PE=1 SV=1
54	RL6_HUMAN	226	32765	21 (13)	15 (10)	1.89	60S ribosomal protein L6 OS=Homo sapiens GN=RPL6 PE=1 SV=3
55	PSA1_HUMAN	225	29822	21 (10)	12 (5)	1.09	Proteasome subunit alpha type-1 OS=Homo sapiens GN=PSMA1 PE=1 SV=1
56	THOC4_HUMAN	221	26872	14 (8)	7 (4)	0.8	THO complex subunit 4 OS=Homo sapiens GN=ALYREF PE=1 SV=3
57	ODPB_HUMAN	214	39550	15 (10)	7 (5)	1.06	Pyruvate dehydrogenase E1 component subunit beta, mitochondrial OS=Homo sapiens GN=PDHB PE=1 SV=3
58	RS2_HUMAN	213	31590	25 (16)	14 (10)	2.32	40S ribosomal protein S2 OS=Homo sapiens GN=RPS2 PE=1 SV=2
59	FOLR1_HUMAN	205	30712	15 (11)	7 (5)	1.27	Folate receptor alpha OS=Homo sapiens GN=FOLR1 PE=1 SV=3
60	FBRL_HUMAN	205	33877	19 (11)	12 (7)	1.32	rRNA 2'-O-methyltransferase fibrillarin OS=Homo sapiens GN=FBL PE=1 SV=2
61	LAT1_HUMAN	197	55659	10 (6)	7 (4)	0.33	Large neutral amino acids transporter small subunit 1 OS=Homo sapiens GN=SLC7A5 PE=1 SV=2
62	RU2A_HUMAN	191	28512	10 (7)	8 (6)	0.94	U2 small nuclear ribonucleoprotein A' OS=Homo sapiens GN=SNRPA1 PE=1 SV=2
63	LEG3_HUMAN	189	26193	17 (10)	9 (5)	1.61	Galectin-3 OS=Homo sapiens GN=LGALS3 PE=1 SV=5
64	TAP26_HUMAN	189	28880	10 (8)	7 (5)	0.73	Thyroid transcription factor 1-associated protein 26 OS=Homo sapiens GN=CCDC59 PE=1 SV=2
65.1	ADT2_HUMAN	189	33059	22 (11)	13 (7)	1.15	ADP/ATP translocase 2 OS=Homo sapiens GN=SLC25A5 PE=1 SV=7
65.2	ADT3_HUMAN	156	33073	24 (9)	15 (6)	0.78	ADP/ATP translocase 3 OS=Homo sapiens GN=SLC25A6 PE=1 SV=4
66	ELAV1_HUMAN	186	36240	13 (7)	10 (7)	0.85	ELAV-like protein 1 OS=Homo sapiens GN=ELAVL1 PE=1 SV=2
67	EMD_HUMAN	186	29033	15 (11)	8 (6)	1.38	Emerin OS=Homo sapiens GN=EMD PE=1 SV=1
68	DHB4_HUMAN	184	80092	14 (8)	12 (7)	0.38	Peroxisomal multifunctional enzyme type 2 OS=Homo sapiens GN=HSD17B4 PE=1 SV=3
69	MPCP_HUMAN	181	40525	33 (13)	15 (10)	1.37	Phosphate carrier protein, mitochondrial OS=Homo sapiens GN=SLC25A3 PE=1 SV=2
70	CLIC1_HUMAN	179	27248	16 (8)	10 (6)	1	Chloride intracellular channel protein 1 OS=Homo sapiens GN=CLIC1 PE=1 SV=4
71	H1X_HUMAN	178	22474	10 (6)	8 (5)	1.01	Histone H1x OS=Homo sapiens GN=H1FX PE=1 SV=1
72.1	A0A024QZP7_HUMAN	173	34117	19 (8)	14 (7)	1.1	Cyclin-dependent kinase 1 OS=Homo sapiens GN=CDK1 PE=1 SV=1
72.2	CDK2_HUMAN	69	34079	8 (3)	7 (3)	0.32	Cyclin-dependent kinase 2 OS=Homo sapiens GN=CDK2 PE=1 SV=2
73	A0A087WZ40_HUMAN	167	87937	10 (6)	8 (5)	0.25	Ensconsin OS=Homo sapiens GN=MAP7 PE=1 SV=1
74	NPM_HUMAN	166	32726	15 (8)	8 (5)	0.79	Nucleophosmin OS=Homo sapiens GN=NPM1 PE=1 SV=2
75	SRSF7_HUMAN	163	27578	13 (4)	11 (3)	0.58	Serine/arginine-rich splicing factor 7 OS=Homo sapiens GN=SRSF7 PE=1 SV=1
76	MDHC_HUMAN	163	36631	20 (8)	14 (6)	0.83	Malate dehydrogenase, cytoplasmic OS=Homo sapiens GN=MDH1 PE=1 SV=4
77.1	CAZA1_HUMAN	162	33073	11 (6)	7 (3)	0.33	F-actin-capping protein subunit alpha-1 OS=Homo sapiens GN=CAPZA1 PE=1 SV=3
77.2	A0A0D9SET8_HUMAN	62	20467	3 (3)	2 (2)	0.36	F-actin-capping protein subunit alpha-2 OS=Homo sapiens GN=CAPZA2 PE=1 SV=1
78	SPEE_HUMAN	161	34373	13 (9)	8 (7)	1.09	Spermidine synthase OS=Homo sapiens GN=SRM PE=1 SV=1
79	H0YHG0_HUMAN	161	59605	16 (4)	13 (4)	0.24	Uncharacterized protein (Fragment) OS=Homo sapiens PE=1 SV=1
80	OTUB1_HUMAN	158	31492	8 (6)	7 (5)	0.65	Ubiquitin thioesterase OTUB1 OS=Homo sapiens GN=OTUB1 PE=1 SV=2
81	ECH1_HUMAN	156	36136	13 (8)	9 (7)	0.85	Delta(3,5)-Delta(2,4)-dienoyl-CoA isomerase, mitochondrial OS=Homo sapiens GN=ECH1 PE=1 SV=2
82	EFHD2_HUMAN	156	26794	13 (5)	8 (4)	0.8	EF-hand domain-containing protein D2 OS=Homo sapiens GN=EFHD2 PE=1 SV=1
83.1	PP1B_HUMAN	156	37961	16 (9)	8 (6)	0.95	Serine/threonine-protein phosphatase PP1-beta catalytic subunit OS=Homo sapiens GN=PPP1CB PE=1 SV=3
83.2	F8VYE8_HUMAN	153	35669	14 (8)	7 (6)	0.86	Serine/threonine-protein phosphatase OS=Homo sapiens GN=PPP1CC PE=1 SV=1
83.3	PP1A_HUMAN	140	38229	17 (8)	9 (6)	0.79	Serine/threonine-protein phosphatase PP1-alpha catalytic subunit OS=Homo sapiens GN=PPP1CA PE=1 SV=1
84	DNJC8_HUMAN	154	29823	13 (5)	8 (4)	0.7	DnaJ homolog subfamily C member 8 OS=Homo sapiens GN=DNAJC8 PE=1 SV=2
85	RBM27_HUMAN	153	119101	20 (4)	13 (4)	0.11	RNA-binding protein 27 OS=Homo sapiens GN=RBM27 PE=1 SV=2
86.1	IPYR_HUMAN	151	33095	13 (5)	8 (4)	0.61	Inorganic pyrophosphatase OS=Homo sapiens GN=PPA1 PE=1 SV=2
86.2	H0Y9D8_HUMAN	43	25904	8 (2)	5 (2)	0.27	Inorganic pyrophosphatase 2, mitochondrial (Fragment) OS=Homo sapiens GN=PPA2 PE=1 SV=1
87	GLU2B_HUMAN	143	60357	11 (6)	8 (5)	0.37	Glucosidase 2 subunit beta OS=Homo sapiens GN=PRKCSH PE=1 SV=2
88	RDH11_HUMAN	139	35763	7 (4)	7 (4)	0.43	Retinol dehydrogenase 11 OS=Homo sapiens GN=RDH11 PE=1 SV=2
89	HNRPC_HUMAN	137	33707	21 (10)	13 (6)	0.76	Heterogeneous nuclear ribonucleoproteins C1/C2 OS=Homo sapiens GN=HNRNPC PE=1 SV=4
90	PGAM5_HUMAN	136	32213	11 (6)	10 (6)	0.8	Serine/threonine-protein phosphatase PGAM5, mitochondrial OS=Homo sapiens GN=PGAM5 PE=1 SV=2
91	CBR1_HUMAN	134	30641	5 (3)	5 (3)	0.36	Carbonyl reductase [NADPH] 1 OS=Homo sapiens GN=CBR1 PE=1 SV=3
92	LRC59_HUMAN	133	35308	14 (8)	9 (6)	0.87	Leucine-rich repeat-containing protein 59 OS=Homo sapiens GN=LRRC59 PE=1 SV=1
93	ETFA_HUMAN	133	35400	14 (7)	10 (6)	0.71	Electron transfer flavoprotein subunit alpha, mitochondrial OS=Homo sapiens GN=ETFA PE=1 SV=1
94	EIF3J_HUMAN	133	29159	11 (4)	10 (3)	0.54	Eukaryotic translation initiation factor 3 subunit J OS=Homo sapiens GN=EIF3J PE=1 SV=2
95	CKP2L_HUMAN	132	84105	11 (3)	10 (3)	0.12	Cytoskeleton-associated protein 2-like OS=Homo sapiens GN=CKAP2L PE=1 SV=4
96	PSME3_HUMAN	128	29602	12 (4)	8 (3)	0.53	Proteasome activator complex subunit 3 OS=Homo sapiens GN=PSME3 PE=1 SV=1
97	NUFP2_HUMAN	127	76132	8 (4)	6 (4)	0.18	Nuclear fragile X mental retardation-interacting protein 2 OS=Homo sapiens GN=NUFIP2 PE=1 SV=1
98	EIF3I_HUMAN	127	36878	12 (6)	10 (5)	0.68	Eukaryotic translation initiation factor 3 subunit I OS=Homo sapiens GN=EIF3I PE=1 SV=1
99	PCBP2_HUMAN	127	38955	4 (4)	4 (4)	0.39	Poly(rC)-binding protein 2 OS=Homo sapiens GN=PCBP2 PE=1 SV=1
100	EF1A1_HUMAN	126	50451	14 (5)	10 (3)	0.29	Elongation factor 1-alpha 1 OS=Homo sapiens GN=EEF1A1 PE=1 SV=1
101	PDIP2_HUMAN	124	42235	12 (4)	9 (3)	0.35	Polymerase delta-interacting protein 2 OS=Homo sapiens GN=POLDIP2 PE=1 SV=1
102	CYBP_HUMAN	123	26308	11 (5)	9 (4)	0.82	Calcyclin-binding protein OS=Homo sapiens GN=CACYBP PE=1 SV=2
103.1	D6R9P3_HUMAN	118	30398	6 (3)	4 (2)	0.23	Heterogeneous nuclear ribonucleoprotein A/B OS=Homo sapiens GN=HNRNPAB PE=1 SV=1
103.2	A0A087WUK2_HUMAN	108	40187	11 (6)	7 (5)	0.49	Heterogeneous nuclear ribonucleoprotein D-like OS=Homo sapiens GN=HNRNPDL PE=1 SV=1
103.3	D6RAF8_HUMAN	76	23119	7 (3)	6 (3)	0.5	Heterogeneous nuclear ribonucleoprotein D0 (Fragment) OS=Homo sapiens GN=HNRNPD PE=1 SV=1
104	UTP11_HUMAN	113	30485	20 (10)	16 (9)	1.54	Probable U3 small nucleolar RNA-associated protein 11 OS=Homo sapiens GN=UTP11L PE=1 SV=2
105.1	HSP7C_HUMAN	112	71082	10 (6)	8 (4)	0.25	Heat shock cognate 71 kDa protein OS=Homo sapiens GN=HSPA8 PE=1 SV=1
105.2	GRP78_HUMAN	92	72402	9 (4)	8 (4)	0.19	78 kDa glucose-regulated protein OS=Homo sapiens GN=HSPA5 PE=1 SV=2
106	ARPC2_HUMAN	111	34426	10 (4)	7 (3)	0.45	Actin-related protein 2/3 complex subunit 2 OS=Homo sapiens GN=ARPC2 PE=1 SV=1
107	H0YIT6_HUMAN	109	41119	8 (5)	8 (5)	0.47	GAS2-like protein 3 (Fragment) OS=Homo sapiens GN=GAS2L3 PE=1 SV=1
108	PSMD7_HUMAN	106	37060	11 (3)	8 (3)	0.29	26S proteasome non-ATPase regulatory subunit 7 OS=Homo sapiens GN=PSMD7 PE=1 SV=2
109	H0YJS4_HUMAN	105	29243	25 (10)	18 (7)	1.64	Eukaryotic translation initiation factor 2 subunit 1 (Fragment) OS=Homo sapiens GN=EIF2S1 PE=1 SV=1
110	MCU_HUMAN	105	40127	7 (3)	7 (3)	0.27	Calcium uniporter protein, mitochondrial OS=Homo sapiens GN=MCU PE=1 SV=1
111	WIPF2_HUMAN	101	46317	15 (5)	10 (4)	0.41	WAS/WASL-interacting protein family member 2 OS=Homo sapiens GN=WIPF2 PE=1 SV=1
112	CBX4_HUMAN	100	61672	6 (1)	5 (1)	0.05	E3 SUMO-protein ligase CBX4 OS=Homo sapiens GN=CBX4 PE=1 SV=3
113	LMAN2_HUMAN	99	40545	13 (7)	11 (7)	0.73	Vesicular integral-membrane protein VIP36 OS=Homo sapiens GN=LMAN2 PE=1 SV=1
114	NIT2_HUMAN	98	30988	4 (2)	3 (2)	0.23	Omega-amidase NIT2 OS=Homo sapiens GN=NIT2 PE=1 SV=1
115	NUDT5_HUMAN	97	24597	8 (6)	6 (4)	0.89	ADP-sugar pyrophosphatase OS=Homo sapiens GN=NUDT5 PE=1 SV=1
116	HNRPK_HUMAN	96	51230	9 (5)	7 (4)	0.37	Heterogeneous nuclear ribonucleoprotein K OS=Homo sapiens GN=HNRNPK PE=1 SV=1
117	DCD_HUMAN	96	11391	9 (3)	3 (2)	1.2	Dermcidin OS=Homo sapiens GN=DCD PE=1 SV=2
118	SCAM3_HUMAN	96	38661	5 (4)	4 (3)	0.28	Secretory carrier-associated membrane protein 3 OS=Homo sapiens GN=SCAMP3 PE=1 SV=3
119	J3KQJ1_HUMAN	95	36071	7 (4)	6 (3)	0.42	Sulfatase-modifying factor 2 OS=Homo sapiens GN=SUMF2 PE=1 SV=1
120	SPT2_HUMAN	94	75667	19 (6)	14 (4)	0.24	Protein SPT2 homolog OS=Homo sapiens GN=SPTY2D1 PE=1 SV=3
121	U2AF1_HUMAN	93	28368	8 (4)	4 (3)	0.39	Splicing factor U2AF 35 kDa subunit OS=Homo sapiens GN=U2AF1 PE=1 SV=3
122	A0A087WU53_HUMAN	93	41961	9 (4)	6 (4)	0.35	Magnesium transporter protein 1 OS=Homo sapiens GN=MAGT1 PE=1 SV=1
123	PRPS1_HUMAN	92	35325	13 (7)	8 (6)	0.71	Ribose-phosphate pyrophosphokinase 1 OS=Homo sapiens GN=PRPS1 PE=1 SV=2
124.1	H0YN26_HUMAN	92	20099	11 (5)	8 (4)	1.17	Acidic leucine-rich nuclear phosphoprotein 32 family member A OS=Homo sapiens GN=ANP32A PE=1 SV=1
124.2	AN32B_HUMAN	63	28941	7 (3)	5 (3)	0.39	Acidic leucine-rich nuclear phosphoprotein 32 family member B OS=Homo sapiens GN=ANP32B PE=1 SV=1
125	TXNL1_HUMAN	92	32630	4 (1)	4 (1)	0.1	Thioredoxin-like protein 1 OS=Homo sapiens GN=TXNL1 PE=1 SV=3
126	NB5R3_HUMAN	91	34441	14 (4)	10 (4)	0.45	NADH-cytochrome b5 reductase 3 OS=Homo sapiens GN=CYB5R3 PE=1 SV=3
127	EMC2_HUMAN	90	34982	6 (3)	5 (3)	0.31	ER membrane protein complex subunit 2 OS=Homo sapiens GN=EMC2 PE=1 SV=1
128	Q5QPL9_HUMAN	90	24707	14 (6)	12 (6)	1.14	RNA-binding protein Raly (Fragment) OS=Homo sapiens GN=RALY PE=1 SV=1
129	ERGI1_HUMAN	89	32971	12 (7)	8 (5)	0.96	Endoplasmic reticulum-Golgi intermediate compartment protein 1 OS=Homo sapiens GN=ERGIC1 PE=1 SV=1
130	SBDS_HUMAN	89	29030	15 (7)	12 (7)	1.14	Ribosome maturation protein SBDS OS=Homo sapiens GN=SBDS PE=1 SV=4
131	CHRD1_HUMAN	88	38264	10 (5)	8 (4)	0.51	Cysteine and histidine-rich domain-containing protein 1 OS=Homo sapiens GN=CHORDC1 PE=1 SV=2
132	MARE1_HUMAN	88	30151	6 (4)	4 (3)	0.52	Microtubule-associated protein RP/EB family member 1 OS=Homo sapiens GN=MAPRE1 PE=1 SV=3
133	E9PF18_HUMAN	84	35385	12 (4)	10 (3)	0.31	Hydroxyacyl-coenzyme A dehydrogenase, mitochondrial OS=Homo sapiens GN=HADH PE=1 SV=1
134	PSMG1_HUMAN	84	33631	5 (2)	4 (2)	0.21	Proteasome assembly chaperone 1 OS=Homo sapiens GN=PSMG1 PE=1 SV=1
135	3HIDH_HUMAN	84	35705	5 (3)	5 (3)	0.3	3-hydroxyisobutyrate dehydrogenase, mitochondrial OS=Homo sapiens GN=HIBADH PE=1 SV=2
136	M2OM_HUMAN	83	34211	15 (3)	10 (3)	0.32	Mitochondrial 2-oxoglutarate/malate carrier protein OS=Homo sapiens GN=SLC25A11 PE=1 SV=3
137	A0A087X1Z3_HUMAN	83	29279	3 (2)	3 (2)	0.24	Proteasome activator complex subunit 2 OS=Homo sapiens GN=PSME2 PE=1 SV=1
138	CATZ_HUMAN	80	34530	5 (2)	4 (2)	0.2	Cathepsin Z OS=Homo sapiens GN=CTSZ PE=1 SV=1
139	RT02_HUMAN	80	33513	6 (3)	6 (3)	0.33	28S ribosomal protein S2, mitochondrial OS=Homo sapiens GN=MRPS2 PE=1 SV=1
140	H3BPZ1_HUMAN	79	40271	7 (3)	4 (3)	0.27	Very-long-chain (3R)-3-hydroxyacyl-CoA dehydratase 3 OS=Homo sapiens GN=HACD3 PE=1 SV=1
141	MSMO1_HUMAN	78	35592	2 (1)	2 (1)	0.09	Methylsterol monooxygenase 1 OS=Homo sapiens GN=MSMO1 PE=1 SV=1
142	H0YL69_HUMAN	77	26645	12 (4)	8 (4)	0.6	Proteasome subunit alpha type (Fragment) OS=Homo sapiens GN=PSMA4 PE=1 SV=1
143	P5CR1_HUMAN	77	33568	10 (5)	9 (5)	0.6	Pyrroline-5-carboxylate reductase 1, mitochondrial OS=Homo sapiens GN=PYCR1 PE=1 SV=2
144	E5RFV2_HUMAN	76	21937	5 (2)	4 (2)	0.33	2,4-dienoyl-CoA reductase, mitochondrial (Fragment) OS=Homo sapiens GN=DECR1 PE=1 SV=1
145	YBOX1_HUMAN	76	35903	5 (2)	4 (2)	0.19	Nuclease-sensitive element-binding protein 1 OS=Homo sapiens GN=YBX1 PE=1 SV=3
146	AIMP1_HUMAN	76	34616	10 (2)	9 (2)	0.2	Aminoacyl tRNA synthase complex-interacting multifunctional protein 1 OS=Homo sapiens GN=AIMP1 PE=1 SV=2
147	PSDE_HUMAN	75	34726	9 (3)	6 (2)	0.2	26S proteasome non-ATPase regulatory subunit 14 OS=Homo sapiens GN=PSMD14 PE=1 SV=1
148	A0A075B6Z2_HUMAN	75	2220	20 (8)	3 (1)	1.81	Protein TRAJ56 (Fragment) OS=Homo sapiens GN=TRAJ56 PE=4 SV=1
149	A0A087WYR3_HUMAN	75	23864	10 (4)	4 (3)	0.48	Tumor protein D54 OS=Homo sapiens GN=TPD52L2 PE=1 SV=1
150	MBD3_HUMAN	75	33051	4 (2)	3 (2)	0.21	Methyl-CpG-binding domain protein 3 OS=Homo sapiens GN=MBD3 PE=1 SV=1
151	CKAP2_HUMAN	73	77509	4 (1)	4 (1)	0.04	Cytoskeleton-associated protein 2 OS=Homo sapiens GN=CKAP2 PE=1 SV=1
152	A0A087X0W9_HUMAN	73	37588	3 (1)	3 (1)	0.09	OTU domain containing 6B, isoform CRA_b OS=Homo sapiens GN=OTUD6B PE=1 SV=1
153	VA0D1_HUMAN	72	40759	5 (2)	5 (2)	0.17	V-type proton ATPase subunit d 1 OS=Homo sapiens GN=ATP6V0D1 PE=1 SV=1
154	PDIP3_HUMAN	71	46289	10 (3)	9 (3)	0.23	Polymerase delta-interacting protein 3 OS=Homo sapiens GN=POLDIP3 PE=1 SV=2
155	H0YN81_HUMAN	71	32347	5 (2)	5 (2)	0.22	WD repeat-containing protein 61 (Fragment) OS=Homo sapiens GN=WDR61 PE=1 SV=1
156	CSN5_HUMAN	71	37783	3 (1)	3 (1)	0.09	COP9 signalosome complex subunit 5 OS=Homo sapiens GN=COPS5 PE=1 SV=4
157	A0A075B752_HUMAN	70	41004	16 (4)	12 (3)	0.36	Annexin OS=Homo sapiens GN=ANXA8L1 PE=1 SV=1
158	STX7_HUMAN	68	29911	6 (2)	5 (2)	0.24	Syntaxin-7 OS=Homo sapiens GN=STX7 PE=1 SV=4
159	ACOD_HUMAN	67	41667	4 (3)	4 (3)	0.26	Acyl-CoA desaturase OS=Homo sapiens GN=SCD PE=1 SV=2
160	H4_HUMAN	67	11360	6 (2)	5 (2)	0.7	Histone H4 OS=Homo sapiens GN=HIST1H4A PE=1 SV=2
161	FKBP3_HUMAN	66	25218	4 (1)	4 (1)	0.13	Peptidyl-prolyl cis-trans isomerase FKBP3 OS=Homo sapiens GN=FKBP3 PE=1 SV=1
162	MLEC_HUMAN	66	32385	3 (2)	3 (2)	0.22	Malectin OS=Homo sapiens GN=MLEC PE=1 SV=1
163	RL4_HUMAN	66	47953	23 (3)	17 (3)	0.22	60S ribosomal protein L4 OS=Homo sapiens GN=RPL4 PE=1 SV=5
164	MOT4_HUMAN	65	50064	4 (2)	3 (2)	0.14	Monocarboxylate transporter 4 OS=Homo sapiens GN=SLC16A3 PE=1 SV=1
165	GSTO1_HUMAN	64	27833	6 (3)	5 (2)	0.25	Glutathione S-transferase omega-1 OS=Homo sapiens GN=GSTO1 PE=1 SV=2
166	PDXK_HUMAN	63	35308	8 (3)	7 (3)	0.31	Pyridoxal kinase OS=Homo sapiens GN=PDXK PE=1 SV=1
167	SRSF2_HUMAN	63	25461	5 (2)	4 (2)	0.28	Serine/arginine-rich splicing factor 2 OS=Homo sapiens GN=SRSF2 PE=1 SV=4
168	A0A0A0MRK6_HUMAN	63	51659	4 (1)	3 (1)	0.06	Metaxin 1, isoform CRA_b OS=Homo sapiens GN=MTX1 PE=1 SV=1
169	AIP_HUMAN	62	38068	5 (2)	5 (2)	0.18	AH receptor-interacting protein OS=Homo sapiens GN=AIP PE=1 SV=2
170	TCEA1_HUMAN	62	34404	13 (1)	7 (1)	0.1	Transcription elongation factor A protein 1 OS=Homo sapiens GN=TCEA1 PE=1 SV=2
171	B4DR61_HUMAN	62	53371	6 (2)	6 (2)	0.13	Protein transport protein Sec61 subunit alpha isoform 1 OS=Homo sapiens GN=SEC61A1 PE=1 SV=1
172	RM15_HUMAN	61	33570	13 (5)	11 (4)	0.6	39S ribosomal protein L15, mitochondrial OS=Homo sapiens GN=MRPL15 PE=1 SV=1
173	H0Y3K4_HUMAN	60	100636	13 (3)	9 (3)	0.1	RNA-binding protein 33 (Fragment) OS=Homo sapiens GN=RBM33 PE=1 SV=1
174	EFTS_HUMAN	60	35710	8 (2)	8 (2)	0.19	Elongation factor Ts, mitochondrial OS=Homo sapiens GN=TSFM PE=1 SV=2
175	E9PQI5_HUMAN	58	18890	6 (1)	5 (1)	0.18	Charged multivesicular body protein 4a OS=Homo sapiens GN=CHMP4A PE=1 SV=1
176	MK67I_HUMAN	58	34372	6 (2)	6 (2)	0.2	MKI67 FHA domain-interacting nucleolar phosphoprotein OS=Homo sapiens GN=NIFK PE=1 SV=1
177	EXOS6_HUMAN	58	28503	3 (1)	3 (1)	0.12	Exosome complex component MTR3 OS=Homo sapiens GN=EXOSC6 PE=1 SV=1
178	PNPH_HUMAN	58	32325	7 (3)	4 (3)	0.34	Purine nucleoside phosphorylase OS=Homo sapiens GN=PNP PE=1 SV=2
179	MTDC_HUMAN	58	38042	4 (1)	4 (1)	0.09	Bifunctional methylenetetrahydrofolate dehydrogenase/cyclohydrolase, mitochondrial OS=Homo sapiens GN=MTHFD2 PE=1 SV=2
180	NOSIP_HUMAN	57	33664	5 (2)	5 (2)	0.21	Nitric oxide synthase-interacting protein OS=Homo sapiens GN=NOSIP PE=1 SV=1
181	SNRPA_HUMAN	57	31259	9 (4)	6 (3)	0.35	U1 small nuclear ribonucleoprotein A OS=Homo sapiens GN=SNRPA PE=1 SV=3
182	LAP2A_HUMAN	57	76016	7 (2)	5 (2)	0.09	Lamina-associated polypeptide 2, isoform alpha OS=Homo sapiens GN=TMPO PE=1 SV=2
183	EI2BA_HUMAN	57	33976	10 (3)	9 (3)	0.32	Translation initiation factor eIF-2B subunit alpha OS=Homo sapiens GN=EIF2B1 PE=1 SV=1
184	OCAD1_HUMAN	56	27780	2 (1)	2 (1)	0.12	OCIA domain-containing protein 1 OS=Homo sapiens GN=OCIAD1 PE=1 SV=1
185	RBMX_HUMAN	56	42306	9 (3)	7 (3)	0.25	RNA-binding motif protein, X chromosome OS=Homo sapiens GN=RBMX PE=1 SV=3
186	F8VTY2_HUMAN	56	23623	4 (2)	2 (1)	0.14	Nucleoporin Nup37 (Fragment) OS=Homo sapiens GN=NUP37 PE=1 SV=7
187	GHC1_HUMAN	56	34904	10 (3)	9 (3)	0.31	Mitochondrial glutamate carrier 1 OS=Homo sapiens GN=SLC25A22 PE=1 SV=1
188	ALDOA_HUMAN	56	39851	12 (3)	9 (3)	0.27	Fructose-bisphosphate aldolase A OS=Homo sapiens GN=ALDOA PE=1 SV=2
189	RL13_HUMAN	56	24304	6 (3)	5 (3)	0.47	60S ribosomal protein L13 OS=Homo sapiens GN=RPL13 PE=1 SV=4
190	DEK_HUMAN	55	42933	8 (4)	6 (4)	0.35	Protein DEK OS=Homo sapiens GN=DEK PE=1 SV=1
191	SCAM2_HUMAN	55	37082	3 (2)	2 (1)	0.19	Secretory carrier-associated membrane protein 2 OS=Homo sapiens GN=SCAMP2 PE=1 SV=2
192	MRT4_HUMAN	55	27657	7 (4)	7 (4)	0.58	mRNA turnover protein 4 homolog OS=Homo sapiens GN=MRTO4 PE=1 SV=2
193	A3KFL2_HUMAN	54	32202	8 (3)	7 (3)	0.34	Exosome complex component RRP4 OS=Homo sapiens GN=EXOSC2 PE=1 SV=1
194	SUCA_HUMAN	53	36626	9 (3)	5 (3)	0.3	Succinyl-CoA ligase [ADP/GDP-forming] subunit alpha, mitochondrial OS=Homo sapiens GN=SUCLG1 PE=1 SV=4
195	NUP53_HUMAN	53	34866	3 (2)	2 (1)	0.1	Nucleoporin NUP53 OS=Homo sapiens GN=NUP35 PE=1 SV=1
196	PDLI1_HUMAN	53	36505	7 (4)	5 (2)	0.42	PDZ and LIM domain protein 1 OS=Homo sapiens GN=PDLIM1 PE=1 SV=4
197	J3KNW4_HUMAN	53	46229	8 (4)	6 (2)	0.23	Four and a half LIM domains protein 2 OS=Homo sapiens GN=FHL2 PE=1 SV=1
198	Q5LJA5_HUMAN	53	40853	8 (3)	7 (3)	0.26	Ubiquitin carboxyl-terminal hydrolase OS=Homo sapiens GN=UCHL5 PE=1 SV=1
199	EF1G_HUMAN	52	50429	8 (2)	7 (2)	0.14	Elongation factor 1-gamma OS=Homo sapiens GN=EEF1G PE=1 SV=3
200	MAT2B_HUMAN	52	37870	4 (3)	4 (3)	0.29	Methionine adenosyltransferase 2 subunit beta OS=Homo sapiens GN=MAT2B PE=1 SV=1
201	VIR_HUMAN	52	203552	14 (3)	10 (2)	0.05	Protein virilizer homolog OS=Homo sapiens GN=KIAA1429 PE=1 SV=2
202	A0A0M3HER1_HUMAN	51	25428	4 (1)	3 (1)	0.13	LIM and senescent cell antigen-like-containing domain protein 1 (Fragment) OS=Homo sapiens GN=LIMS1 PE=1 SV=1
203	CY1_HUMAN	51	35741	6 (3)	4 (2)	0.3	Cytochrome c1, heme protein, mitochondrial OS=Homo sapiens GN=CYC1 PE=1 SV=3
204	CALX_HUMAN	51	67982	6 (1)	5 (1)	0.05	Calnexin OS=Homo sapiens GN=CANX PE=1 SV=2
205	HNRPU_HUMAN	50	91269	9 (1)	7 (1)	0.04	Heterogeneous nuclear ribonucleoprotein U OS=Homo sapiens GN=HNRNPU PE=1 SV=6
206	TMX1_HUMAN	50	32170	8 (2)	6 (1)	0.1	Thioredoxin-related transmembrane protein 1 OS=Homo sapiens GN=TMX1 PE=1 SV=1
207	BST2_HUMAN	49	20041	1 (1)	1 (1)	0.17	Bone marrow stromal antigen 2 OS=Homo sapiens GN=BST2 PE=1 SV=1
208	E9PPH5_HUMAN	49	13234	7 (2)	4 (2)	0.58	Acidic leucine-rich nuclear phosphoprotein 32 family member E (Fragment) OS=Homo sapiens GN=ANP32E PE=1 SV=1
209	CHIP_HUMAN	49	35290	6 (3)	6 (3)	0.31	E3 ubiquitin-protein ligase CHIP OS=Homo sapiens GN=STUB1 PE=1 SV=2
210	LASP1_HUMAN	49	30097	12 (6)	9 (5)	0.88	LIM and SH3 domain protein 1 OS=Homo sapiens GN=LASP1 PE=1 SV=2
211.1	Q5JP53_HUMAN	49	48135	11 (2)	10 (2)	0.14	Tubulin beta chain OS=Homo sapiens GN=TUBB PE=1 SV=1
211.2	TBB4B_HUMAN	40	50255	9 (2)	9 (2)	0.14	Tubulin beta-4B chain OS=Homo sapiens GN=TUBB4B PE=1 SV=1
212	H0YL72_HUMAN	48	36162	9 (2)	7 (2)	0.19	Isocitrate dehydrogenase [NAD] subunit alpha, mitochondrial OS=Homo sapiens GN=IDH3A PE=1 SV=1
213	CWC15_HUMAN	48	26665	4 (1)	4 (1)	0.13	Spliceosome-associated protein CWC15 homolog OS=Homo sapiens GN=CWC15 PE=1 SV=2
214	PSB7_HUMAN	48	30288	8 (4)	8 (4)	0.52	Proteasome subunit beta type-7 OS=Homo sapiens GN=PSMB7 PE=1 SV=1
215	CATD_HUMAN	47	45037	6 (2)	6 (2)	0.15	Cathepsin D OS=Homo sapiens GN=CTSD PE=1 SV=1
216	A0A087X027_HUMAN	47	33625	3 (2)	2 (2)	0.21	Protein SETSIP OS=Homo sapiens GN=SETSIP PE=1 SV=1
217	GNPI1_HUMAN	47	32819	2 (1)	2 (1)	0.1	Glucosamine-6-phosphate isomerase 1 OS=Homo sapiens GN=GNPDA1 PE=1 SV=1
218	TCPB_HUMAN	46	57794	7 (1)	6 (1)	0.06	T-complex protein 1 subunit beta OS=Homo sapiens GN=CCT2 PE=1 SV=4
219	J3KTE4_HUMAN	46	23347	1 (1)	1 (1)	0.14	Ribosomal protein L19 OS=Homo sapiens GN=RPL19 PE=1 SV=1
220	PGP_HUMAN	46	34441	6 (2)	4 (2)	0.2	Phosphoglycolate phosphatase OS=Homo sapiens GN=PGP PE=1 SV=1
221	C4P0D8_HUMAN	46	21464	5 (1)	4 (1)	0.16	Disrupted in schizophrenia 1 isoform 51 OS=Homo sapiens GN=DISC1 PE=2 SV=1
222	PDIA3_HUMAN	46	57146	8 (2)	8 (2)	0.12	Protein disulfide-isomerase A3 OS=Homo sapiens GN=PDIA3 PE=1 SV=4
223	ALDR_HUMAN	46	36230	8 (2)	7 (2)	0.19	Aldose reductase OS=Homo sapiens GN=AKR1B1 PE=1 SV=3
224	TOM34_HUMAN	45	34937	5 (1)	5 (1)	0.09	Mitochondrial import receptor subunit TOM34 OS=Homo sapiens GN=TOMM34 PE=1 SV=2
225	B1APE1_HUMAN	45	25543	3 (1)	3 (1)	0.13	Transcription initiation factor IIB (Fragment) OS=Homo sapiens GN=GTF2B PE=1 SV=1
226	DNJC9_HUMAN	45	30062	9 (2)	6 (2)	0.23	DnaJ homolog subfamily C member 9 OS=Homo sapiens GN=DNAJC9 PE=1 SV=1
227	KCD12_HUMAN	45	35964	2 (1)	2 (1)	0.09	BTB/POZ domain-containing protein KCTD12 OS=Homo sapiens GN=KCTD12 PE=1 SV=1
228	ATPA_HUMAN	45	59828	12 (2)	8 (2)	0.11	ATP synthase subunit alpha, mitochondrial OS=Homo sapiens GN=ATP5A1 PE=1 SV=1
229	H3C_HUMAN	45	15318	1 (1)	1 (1)	0.22	Histone H3.3C OS=Homo sapiens GN=H3F3C PE=1 SV=3
230	PGES2_HUMAN	45	42088	5 (1)	5 (1)	0.08	Prostaglandin E synthase 2 OS=Homo sapiens GN=PTGES2 PE=1 SV=1
231	CHM4B_HUMAN	45	24935	6 (2)	6 (2)	0.29	Charged multivesicular body protein 4b OS=Homo sapiens GN=CHMP4B PE=1 SV=1
232	PSMG2_HUMAN	44	29776	8 (3)	6 (3)	0.37	Proteasome assembly chaperone 2 OS=Homo sapiens GN=PSMG2 PE=1 SV=1
233	PLCE_HUMAN	44	42387	2 (1)	2 (1)	0.08	1-acyl-sn-glycerol-3-phosphate acyltransferase epsilon OS=Homo sapiens GN=AGPAT5 PE=1 SV=3
234	CAF17_HUMAN	44	38473	3 (1)	3 (1)	0.09	Putative transferase CAF17, mitochondrial OS=Homo sapiens GN=IBA57 PE=1 SV=1
235	KAD2_HUMAN	44	26689	4 (1)	4 (1)	0.13	Adenylate kinase 2, mitochondrial OS=Homo sapiens GN=AK2 PE=1 SV=2
236	PAIRB_HUMAN	44	44995	5 (2)	5 (2)	0.15	Plasminogen activator inhibitor 1 RNA-binding protein OS=Homo sapiens GN=SERBP1 PE=1 SV=2
237	RM19_HUMAN	43	33799	6 (2)	6 (2)	0.21	39S ribosomal protein L19, mitochondrial OS=Homo sapiens GN=MRPL19 PE=1 SV=2
238	TXTP_HUMAN	43	34333	20 (3)	9 (3)	0.32	Tricarboxylate transport protein, mitochondrial OS=Homo sapiens GN=SLC25A1 PE=1 SV=2
239	QOR_HUMAN	43	35356	8 (1)	7 (1)	0.09	Quinone oxidoreductase OS=Homo sapiens GN=CRYZ PE=1 SV=1
240	H0Y8C3_HUMAN	42	43663	3 (1)	2 (1)	0.08	Mitochondrial carrier homolog 1 (Fragment) OS=Homo sapiens GN=MTCH1 PE=1 SV=1
241	CH033_HUMAN	42	25319	1 (1)	1 (1)	0.13	UPF0488 protein C8orf33 OS=Homo sapiens GN=C8orf33 PE=1 SV=1
242	B0QYK0_HUMAN	42	65174	13 (3)	7 (2)	0.16	RNA-binding protein EWS OS=Homo sapiens GN=EWSR1 PE=1 SV=1
243	HS90A_HUMAN	42	85006	4 (1)	4 (1)	0.04	Heat shock protein HSP 90-alpha OS=Homo sapiens GN=HSP90AA1 PE=1 SV=5
244	TRY3_HUMAN	42	33306	2 (1)	2 (1)	0.1	Trypsin-3 OS=Homo sapiens GN=PRSS3 PE=1 SV=2
245	TBCB_HUMAN	41	27594	4 (1)	4 (1)	0.12	Tubulin-folding cofactor B OS=Homo sapiens GN=TBCB PE=1 SV=2
246	TECR_HUMAN	41	36410	14 (4)	9 (3)	0.42	Very-long-chain enoyl-CoA reductase OS=Homo sapiens GN=TECR PE=1 SV=1
247	STX4_HUMAN	41	34273	5 (2)	3 (2)	0.2	Syntaxin-4 OS=Homo sapiens GN=STX4 PE=1 SV=2
248	PP2AB_HUMAN	41	36123	7 (2)	6 (2)	0.19	Serine/threonine-protein phosphatase 2A catalytic subunit beta isoform OS=Homo sapiens GN=PPP2CB PE=1 SV=1
249	E9PR30_HUMAN	41	10898	4 (2)	2 (1)	0.32	40S ribosomal protein S30 OS=Homo sapiens GN=FAU PE=1 SV=1
250	SHRM3_HUMAN	41	218321	12 (1)	10 (1)	0.01	Protein Shroom3 OS=Homo sapiens GN=SHROOM3 PE=1 SV=2
251	HMOX1_HUMAN	40	32798	3 (2)	3 (2)	0.21	Heme oxygenase 1 OS=Homo sapiens GN=HMOX1 PE=1 SV=1
252	CLCA_HUMAN	40	27174	2 (2)	2 (2)	0.26	Clathrin light chain A OS=Homo sapiens GN=CLTA PE=1 SV=1
253	CBLN1_HUMAN	40	21198	1 (1)	1 (1)	0.16	Cerebellin-1 OS=Homo sapiens GN=CBLN1 PE=1 SV=1
254	WDR5_HUMAN	40	37136	6 (2)	5 (2)	0.19	WD repeat-containing protein 5 OS=Homo sapiens GN=WDR5 PE=1 SV=1
255	EMC3_HUMAN	40	29932	4 (2)	3 (2)	0.23	ER membrane protein complex subunit 3 OS=Homo sapiens GN=EMC3 PE=1 SV=3
256	TYSY_HUMAN	39	35978	2 (1)	1 (1)	0.09	Thymidylate synthase OS=Homo sapiens GN=TYMS PE=1 SV=3
257	H10_HUMAN	39	20850	1 (1)	1 (1)	0.16	Histone H1.0 OS=Homo sapiens GN=H1F0 PE=1 SV=3
258	EXOS8_HUMAN	39	30591	2 (1)	2 (1)	0.11	Exosome complex component RRP43 OS=Homo sapiens GN=EXOSC8 PE=1 SV=1
259	RFC5_HUMAN	39	38757	9 (4)	8 (3)	0.39	Replication factor C subunit 5 OS=Homo sapiens GN=RFC5 PE=1 SV=1
260	H3BRR2_HUMAN	39	5170	1 (1)	1 (1)	0.7	DNA-directed RNA polymerase II subunit RPB3 OS=Homo sapiens GN=POLR2C PE=1 SV=1
261	T4S1_HUMAN	39	22644	2 (2)	1 (1)	0.32	Transmembrane 4 L6 family member 1 OS=Homo sapiens GN=TM4SF1 PE=1 SV=1
262	A0A0C4DFR6_HUMAN	39	36347	3 (1)	2 (1)	0.09	Protein SEC13 homolog OS=Homo sapiens GN=SEC13 PE=1 SV=1
263	H3BTN5_HUMAN	38	53524	5 (1)	5 (1)	0.06	Pyruvate kinase (Fragment) OS=Homo sapiens GN=PKM PE=1 SV=1
264	A0A087X2B5_HUMAN	38	24109	2 (1)	2 (1)	0.14	Basigin (Fragment) OS=Homo sapiens GN=BSG PE=1 SV=1
265	THIL_HUMAN	38	45456	2 (1)	2 (1)	0.07	Acetyl-CoA acetyltransferase, mitochondrial OS=Homo sapiens GN=ACAT1 PE=1 SV=1
266	A0A087WV66_HUMAN	38	360687	23 (1)	21 (1)	0.01	Antigen KI-67 OS=Homo sapiens GN=MKI67 PE=1 SV=1
267	FA49B_HUMAN	37	37010	4 (2)	4 (2)	0.19	Protein FAM49B OS=Homo sapiens GN=FAM49B PE=1 SV=1
268	PTGR1_HUMAN	37	36075	6 (1)	5 (1)	0.09	Prostaglandin reductase 1 OS=Homo sapiens GN=PTGR1 PE=1 SV=2
269	A0A087WTV6_HUMAN	37	26080	7 (2)	7 (2)	0.27	Pyrroline-5-carboxylate reductase 2 OS=Homo sapiens GN=PYCR2 PE=1 SV=1
270	CTF8A_HUMAN	37	51359	7 (1)	5 (1)	0.06	Chromosome transmission fidelity protein 8 homolog isoform 2 OS=Homo sapiens GN=CHTF8 PE=1 SV=1
271	Q5TCI8_HUMAN	37	55843	14 (1)	6 (1)	0.06	Prelamin-A/C OS=Homo sapiens GN=LMNA PE=1 SV=1
272	ENOA_HUMAN	37	47481	6 (1)	5 (1)	0.07	Alpha-enolase OS=Homo sapiens GN=ENO1 PE=1 SV=2
273	I3L3A6_HUMAN	37	2990	2 (1)	1 (1)	1.27	Polyserase-2 (Fragment) OS=Homo sapiens GN=PRSS36 PE=4 SV=1
274	RBM28_HUMAN	37	86198	10 (2)	8 (2)	0.08	RNA-binding protein 28 OS=Homo sapiens GN=RBM28 PE=1 SV=3
275	ESTD_HUMAN	36	31956	4 (2)	3 (2)	0.22	S-formylglutathione hydrolase OS=Homo sapiens GN=ESD PE=1 SV=2
276	CNN3_HUMAN	36	36562	5 (1)	4 (1)	0.09	Calponin-3 OS=Homo sapiens GN=CNN3 PE=1 SV=1
277	A0A0D9SFZ9_HUMAN	35	21138	6 (1)	5 (1)	0.16	Four and a half LIM domains protein 1 (Fragment) OS=Homo sapiens GN=FHL1 PE=1 SV=1
278	AURKB_HUMAN	35	39571	3 (1)	3 (1)	0.08	Aurora kinase B OS=Homo sapiens GN=AURKB PE=1 SV=3
279	PNO1_HUMAN	35	28078	6 (2)	6 (2)	0.25	RNA-binding protein PNO1 OS=Homo sapiens GN=PNO1 PE=1 SV=1
280	CCHL_HUMAN	35	30981	2 (1)	2 (1)	0.11	Cytochrome c-type heme lyase OS=Homo sapiens GN=HCCS PE=1 SV=1
281	DIM1_HUMAN	35	35499	3 (2)	3 (2)	0.2	Probable dimethyladenosine transferase OS=Homo sapiens GN=DIMT1 PE=1 SV=1
282	GIMA1_HUMAN	35	34690	1 (1)	1 (1)	0.1	GTPase IMAP family member 1 OS=Homo sapiens GN=GIMAP1 PE=1 SV=1
283	CH60_HUMAN	35	61187	8 (1)	6 (1)	0.05	60 kDa heat shock protein, mitochondrial OS=Homo sapiens GN=HSPD1 PE=1 SV=2
284	RPF2_HUMAN	35	35731	5 (2)	5 (2)	0.19	Ribosome production factor 2 homolog OS=Homo sapiens GN=RPF2 PE=1 SV=2
285	A0A0G2JIC6_HUMAN	35	24510	1 (1)	1 (1)	0.14	28S ribosomal protein S18b, mitochondrial OS=Homo sapiens GN=MRPS18B PE=1 SV=1
286	PPE2_HUMAN	35	87433	1 (1)	1 (1)	0.04	Serine/threonine-protein phosphatase with EF-hands 2 OS=Homo sapiens GN=PPEF2 PE=1 SV=2
287	DHB12_HUMAN	34	34416	4 (1)	4 (1)	0.1	Very-long-chain 3-oxoacyl-CoA reductase OS=Homo sapiens GN=HSD17B12 PE=1 SV=2
288	ADPPT_HUMAN	34	35981	5 (1)	5 (1)	0.09	L-aminoadipate-semialdehyde dehydrogenase-phosphopantetheinyl transferase OS=Homo sapiens GN=AASDHPPT PE=1 SV=2
289	SLAI2_HUMAN	34	62733	7 (2)	5 (2)	0.11	SLAIN motif-containing protein 2 OS=Homo sapiens GN=SLAIN2 PE=1 SV=2
290	H3BLU7_HUMAN	34	35004	9 (1)	6 (1)	0.09	Aflatoxin B1 aldehyde reductase member 2 (Fragment) OS=Homo sapiens GN=AKR7A2 PE=1 SV=1
291	XIRP2_HUMAN	33	383888	26 (1)	23 (1)	0.01	Xin actin-binding repeat-containing protein 2 OS=Homo sapiens GN=XIRP2 PE=1 SV=2
292	R4GMR5_HUMAN	33	32702	4 (1)	4 (1)	0.1	26S proteasome non-ATPase regulatory subunit 8 OS=Homo sapiens GN=PSMD8 PE=1 SV=1
293	GRHPR_HUMAN	33	36045	6 (1)	5 (1)	0.09	Glyoxylate reductase/hydroxypyruvate reductase OS=Homo sapiens GN=GRHPR PE=1 SV=1
294	PPIE_HUMAN	33	33695	3 (2)	3 (2)	0.21	Peptidyl-prolyl cis-trans isomerase E OS=Homo sapiens GN=PPIE PE=1 SV=1
295	A0A075B749_HUMAN	33	282007	16 (1)	13 (1)	0.01	Myomegalin OS=Homo sapiens GN=PDE4DIP PE=1 SV=2
296	H0YB39_HUMAN	33	30590	6 (1)	6 (1)	0.11	Heterogeneous nuclear ribonucleoprotein H (Fragment) OS=Homo sapiens GN=HNRNPH1 PE=1 SV=1
297	TRA2B_HUMAN	33	33760	4 (2)	2 (1)	0.21	Transformer-2 protein homolog beta OS=Homo sapiens GN=TRA2B PE=1 SV=1
298	UCK2_HUMAN	33	29452	3 (2)	3 (2)	0.24	Uridine-cytidine kinase 2 OS=Homo sapiens GN=UCK2 PE=1 SV=1
299	GSCR2_HUMAN	33	54470	10 (1)	8 (1)	0.06	Glioma tumor suppressor candidate region gene 2 protein OS=Homo sapiens GN=GLTSCR2 PE=1 SV=2
300	J3QS39_HUMAN	32	10463	14 (3)	7 (2)	1.36	Polyubiquitin-B (Fragment) OS=Homo sapiens GN=UBB PE=1 SV=1
301	DLGP5_HUMAN	32	95740	17 (2)	13 (2)	0.07	Disks large-associated protein 5 OS=Homo sapiens GN=DLGAP5 PE=1 SV=2
302	PP2BB_HUMAN	32	59671	2 (1)	2 (1)	0.06	Serine/threonine-protein phosphatase 2B catalytic subunit beta isoform OS=Homo sapiens GN=PPP3CB PE=1 SV=2
303	SAMD3_HUMAN	32	61824	1 (1)	1 (1)	0.05	Sterile alpha motif domain-containing protein 3 OS=Homo sapiens GN=SAMD3 PE=1 SV=2
304	H0YCB4_HUMAN	32	8360	2 (1)	1 (1)	0.42	Transcription factor p65 (Fragment) OS=Homo sapiens GN=RELA PE=1 SV=1
305	TIM50_HUMAN	32	39850	6 (2)	4 (2)	0.17	Mitochondrial import inner membrane translocase subunit TIM50 OS=Homo sapiens GN=TIMM50 PE=1 SV=2
306	NDUA9_HUMAN	32	42654	11 (2)	9 (2)	0.16	NADH dehydrogenase [ubiquinone] 1 alpha subcomplex subunit 9, mitochondrial OS=Homo sapiens GN=NDUFA9 PE=1 SV=2
307	SPIN1_HUMAN	32	29696	8 (1)	6 (1)	0.11	Spindlin-1 OS=Homo sapiens GN=SPIN1 PE=1 SV=3
308	MYO5B_HUMAN	32	215135	10 (1)	9 (1)	0.02	Unconventional myosin-Vb OS=Homo sapiens GN=MYO5B PE=1 SV=3
309	PGK1_HUMAN	32	44985	2 (1)	2 (1)	0.07	Phosphoglycerate kinase 1 OS=Homo sapiens GN=PGK1 PE=1 SV=3
310	PEX16_HUMAN	32	38662	3 (2)	3 (2)	0.18	Peroxisomal membrane protein PEX16 OS=Homo sapiens GN=PEX16 PE=1 SV=2
311	AAAD_HUMAN	31	45819	3 (1)	2 (1)	0.07	Arylacetamide deacetylase OS=Homo sapiens GN=AADAC PE=1 SV=5
312	UBAC2_HUMAN	31	39337	4 (1)	4 (1)	0.08	Ubiquitin-associated domain-containing protein 2 OS=Homo sapiens GN=UBAC2 PE=1 SV=1
313	FILA2_HUMAN	31	249296	6 (1)	6 (1)	0.01	Filaggrin-2 OS=Homo sapiens GN=FLG2 PE=1 SV=1
314	DSG1_HUMAN	31	114702	2 (1)	2 (1)	0.03	Desmoglein-1 OS=Homo sapiens GN=DSG1 PE=1 SV=2
315	SRSF5_HUMAN	31	31359	3 (1)	3 (1)	0.11	Serine/arginine-rich splicing factor 5 OS=Homo sapiens GN=SRSF5 PE=1 SV=1
316	H2A1A_HUMAN	31	14225	4 (2)	2 (1)	0.24	Histone H2A type 1-A OS=Homo sapiens GN=HIST1H2AA PE=1 SV=3
317	TRMB_HUMAN	31	31622	2 (2)	2 (2)	0.22	tRNA (guanine-N(7)-)-methyltransferase OS=Homo sapiens GN=METTL1 PE=1 SV=1
318	DDX17_HUMAN	31	80906	5 (1)	4 (1)	0.04	Probable ATP-dependent RNA helicase DDX17 OS=Homo sapiens GN=DDX17 PE=1 SV=2
319	OR1M1_HUMAN	31	35558	4 (1)	3 (1)	0.09	Olfactory receptor 1M1 OS=Homo sapiens GN=OR1M1 PE=2 SV=1
320	KIFC1_HUMAN	30	74272	15 (2)	6 (2)	0.09	Kinesin-like protein KIFC1 OS=Homo sapiens GN=KIFC1 PE=1 SV=2
321	A0A087X0I4_HUMAN	30	34716	5 (2)	4 (1)	0.2	Coatomer subunit epsilon OS=Homo sapiens GN=COPE PE=1 SV=1
322	SLTM_HUMAN	30	117364	6 (1)	5 (1)	0.03	SAFB-like transcription modulator OS=Homo sapiens GN=SLTM PE=1 SV=2
323	PPB1_HUMAN	30	58259	7 (1)	5 (1)	0.06	Alkaline phosphatase, placental type OS=Homo sapiens GN=ALPP PE=1 SV=2
324	OSTF1_HUMAN	30	23943	2 (1)	2 (1)	0.14	Osteoclast-stimulating factor 1 OS=Homo sapiens GN=OSTF1 PE=1 SV=2
325	VP13A_HUMAN	30	361872	14 (1)	12 (1)	0.01	Vacuolar protein sorting-associated protein 13A OS=Homo sapiens GN=VPS13A PE=1 SV=2
326	RGPA2_HUMAN	30	213088	5 (1)	4 (1)	0.02	Ral GTPase-activating protein subunit alpha-2 OS=Homo sapiens GN=RALGAPA2 PE=1 SV=2
327	PLEC_HUMAN	29	533462	51 (1)	43 (1)	0.01	Plectin OS=Homo sapiens GN=PLEC PE=1 SV=3
328	TMX2_HUMAN	29	34358	7 (1)	4 (1)	0.1	Thioredoxin-related transmembrane protein 2 OS=Homo sapiens GN=TMX2 PE=1 SV=1
329	C4BPA_HUMAN	29	69042	4 (1)	3 (1)	0.05	C4b-binding protein alpha chain OS=Homo sapiens GN=C4BPA PE=1 SV=2
330	SACS_HUMAN	29	526497	34 (1)	19 (1)	0.01	Sacsin OS=Homo sapiens GN=SACS PE=1 SV=2
331	A0A0J9YWD5_HUMAN	29	180153	8 (1)	7 (1)	0.02	PHD and RING finger domain-containing protein 1 OS=Homo sapiens GN=PHRF1 PE=1 SV=1
332	TRIM4_HUMAN	29	58280	3 (1)	2 (1)	0.06	E3 ubiquitin-protein ligase TRIM4 OS=Homo sapiens GN=TRIM4 PE=1 SV=2
333	CSK22_HUMAN	29	41358	5 (1)	4 (1)	0.08	Casein kinase II subunit alpha' OS=Homo sapiens GN=CSNK2A2 PE=1 SV=1
334	E7EPB3_HUMAN	29	14663	5 (1)	4 (1)	0.23	60S ribosomal protein L14 OS=Homo sapiens GN=RPL14 PE=1 SV=1
335	TBA1A_HUMAN	29	50788	7 (1)	5 (1)	0.06	Tubulin alpha-1A chain OS=Homo sapiens GN=TUBA1A PE=1 SV=1
336	NQO1_HUMAN	29	30905	7 (2)	6 (2)	0.23	NAD(P)H dehydrogenase [quinone] 1 OS=Homo sapiens GN=NQO1 PE=1 SV=1
337	SPEB_HUMAN	28	38206	1 (1)	1 (1)	0.09	Agmatinase, mitochondrial OS=Homo sapiens GN=AGMAT PE=1 SV=2
338	B3KYB7_HUMAN	28	19312	6 (1)	4 (1)	0.17	Phosphatidylinositol transfer protein beta isoform (Fragment) OS=Homo sapiens GN=PITPNB PE=1 SV=7
339	H0YK85_HUMAN	28	11965	6 (1)	1 (1)	0.29	Homeobox protein SIX1 OS=Homo sapiens GN=SIX1 PE=1 SV=2
340	RPGF3_HUMAN	28	104769	26 (2)	4 (1)	0.03	Rap guanine nucleotide exchange factor 3 OS=Homo sapiens GN=RAPGEF3 PE=1 SV=6
341	C9JG87_HUMAN	28	34410	3 (1)	3 (1)	0.1	39S ribosomal protein L39, mitochondrial (Fragment) OS=Homo sapiens GN=MRPL39 PE=1 SV=1
342	TRPV4_HUMAN	28	98960	10 (1)	4 (1)	0.03	Transient receptor potential cation channel subfamily V member 4 OS=Homo sapiens GN=TRPV4 PE=1 SV=2
343	ZN646_HUMAN	28	205254	10 (1)	7 (1)	0.02	Zinc finger protein 646 OS=Homo sapiens GN=ZNF646 PE=1 SV=1
344	TRI68_HUMAN	28	57193	2 (1)	2 (1)	0.06	E3 ubiquitin-protein ligase TRIM68 OS=Homo sapiens GN=TRIM68 PE=1 SV=1
345	DNJA3_HUMAN	28	53083	5 (1)	4 (1)	0.06	DnaJ homolog subfamily A member 3, mitochondrial OS=Homo sapiens GN=DNAJA3 PE=1 SV=2
346	B9ZVU2_HUMAN	28	30189	11 (1)	5 (1)	0.11	Aspartyl aminopeptidase (Fragment) OS=Homo sapiens GN=DNPEP PE=1 SV=2
347	COX15_HUMAN	28	46343	6 (2)	5 (2)	0.15	Cytochrome c oxidase assembly protein COX15 homolog OS=Homo sapiens GN=COX15 PE=1 SV=1
348	FAH2A_HUMAN	27	34916	5 (2)	5 (2)	0.2	Fumarylacetoacetate hydrolase domain-containing protein 2A OS=Homo sapiens GN=FAHD2A PE=1 SV=1
349	A0A087WX29_HUMAN	27	27011	4 (1)	4 (1)	0.12	TAR DNA-binding protein 43 (Fragment) OS=Homo sapiens GN=TARDBP PE=1 SV=1
350	TRI72_HUMAN	27	53609	5 (1)	5 (1)	0.06	Tripartite motif-containing protein 72 OS=Homo sapiens GN=TRIM72 PE=1 SV=2
351	ANAG_HUMAN	27	82670	2 (1)	2 (1)	0.04	Alpha-N-acetylglucosaminidase OS=Homo sapiens GN=NAGLU PE=1 SV=2
352	A0A0A0MT16_HUMAN	27	580525	20 (1)	15 (1)	0.01	ATP-binding cassette sub-family A member 13 OS=Homo sapiens GN=ABCA13 PE=1 SV=1
353	A0A087WSZ3_HUMAN	27	15152	2 (1)	2 (1)	0.22	Homeobox protein Hox-D4 OS=Homo sapiens GN=HOXD4 PE=1 SV=1
354	H0YJE0_HUMAN	27	21250	3 (1)	2 (1)	0.16	Coiled-coil domain-containing protein 85C (Fragment) OS=Homo sapiens GN=CCDC85C PE=1 SV=1
355	R39L5_HUMAN	27	6319	2 (1)	2 (1)	0.57	Putative 60S ribosomal protein L39-like 5 OS=Homo sapiens GN=RPL39P5 PE=5 SV=2
356	FLNA_HUMAN	27	283301	13 (1)	10 (1)	0.01	Filamin-A OS=Homo sapiens GN=FLNA PE=1 SV=4
357	A0A087WT44_HUMAN	26	41928	6 (1)	4 (1)	0.08	Heme oxygenase 2 OS=Homo sapiens GN=HMOX2 PE=1 SV=1
358	A0A0D9SEI0_HUMAN	26	28553	2 (1)	1 (1)	0.12	Uncharacterized protein C6orf203 OS=Homo sapiens GN=C6orf203 PE=1 SV=1
359	PADI3_HUMAN	26	76064	9 (1)	6 (1)	0.04	Protein-arginine deiminase type-3 OS=Homo sapiens GN=PADI3 PE=1 SV=2
360	J3KPC8_HUMAN	26	146014	5 (1)	4 (1)	0.02	Serine/threonine-protein kinase SIK3 OS=Homo sapiens GN=SIK3 PE=1 SV=1
361	PYM1_HUMAN	26	22642	1 (1)	1 (1)	0.15	Partner of Y14 and mago OS=Homo sapiens GN=PYM1 PE=1 SV=1
362	LQK1_HUMAN	26	10299	3 (2)	1 (1)	0.34	Putative uncharacterized protein LQK1 OS=Homo sapiens GN=FLVCR1-AS1 PE=5 SV=1
363	AIFM1_HUMAN	26	67144	3 (1)	2 (1)	0.05	Apoptosis-inducing factor 1, mitochondrial OS=Homo sapiens GN=AIFM1 PE=1 SV=1
364	GRM1_HUMAN	26	134154	6 (1)	5 (1)	0.02	Metabotropic glutamate receptor 1 OS=Homo sapiens GN=GRM1 PE=1 SV=3
365	CAMP3_HUMAN	26	135464	12 (1)	8 (1)	0.02	Calmodulin-regulated spectrin-associated protein 3 OS=Homo sapiens GN=CAMSAP3 PE=1 SV=2
366	GSLG1_HUMAN	26	138341	4 (1)	3 (1)	0.02	Golgi apparatus protein 1 OS=Homo sapiens GN=GLG1 PE=1 SV=2
367	ZNT7_HUMAN	26	41941	5 (1)	5 (1)	0.08	Zinc transporter 7 OS=Homo sapiens GN=SLC30A7 PE=2 SV=1
368	RM46_HUMAN	26	31799	7 (1)	6 (1)	0.1	39S ribosomal protein L46, mitochondrial OS=Homo sapiens GN=MRPL46 PE=1 SV=1
369	RB40B_HUMAN	26	31335	2 (1)	2 (1)	0.11	Ras-related protein Rab-40B OS=Homo sapiens GN=RAB40B PE=2 SV=1
370	WASL_HUMAN	26	55192	15 (1)	5 (1)	0.06	Neural Wiskott-Aldrich syndrome protein OS=Homo sapiens GN=WASL PE=1 SV=2
371	HORN_HUMAN	25	283140	8 (1)	5 (1)	0.01	Hornerin OS=Homo sapiens GN=HRNR PE=1 SV=2
372	H7C434_HUMAN	25	20988	2 (1)	1 (1)	0.16	Fasciculation and elongation protein zeta-2 (Fragment) OS=Homo sapiens GN=FEZ2 PE=1 SV=1
373	PSME1_HUMAN	25	28876	6 (1)	5 (1)	0.12	Proteasome activator complex subunit 1 OS=Homo sapiens GN=PSME1 PE=1 SV=1
374	NGDN_HUMAN	25	35872	4 (1)	4 (1)	0.09	Neuroguidin OS=Homo sapiens GN=NGDN PE=1 SV=1
375	A0A087WZ37_HUMAN	25	209616	6 (1)	5 (1)	0.02	Protocadherin-15 OS=Homo sapiens GN=PCDH15 PE=1 SV=1
376	CC124_HUMAN	25	25820	5 (1)	5 (1)	0.13	Coiled-coil domain-containing protein 124 OS=Homo sapiens GN=CCDC124 PE=1 SV=1
377	HTAI2_HUMAN	25	27260	14 (1)	7 (1)	0.12	Oxidoreductase HTATIP2 OS=Homo sapiens GN=HTATIP2 PE=1 SV=2
378	ALG5_HUMAN	25	37150	2 (1)	2 (1)	0.09	Dolichyl-phosphate beta-glucosyltransferase OS=Homo sapiens GN=ALG5 PE=1 SV=1
379	E9PRM7_HUMAN	25	35329	8 (1)	4 (1)	0.09	Solute carrier family 22 member 18 OS=Homo sapiens GN=SLC22A18 PE=1 SV=1
380	CDK4_HUMAN	25	33936	5 (1)	4 (1)	0.1	Cyclin-dependent kinase 4 OS=Homo sapiens GN=CDK4 PE=1 SV=2
381	H0Y750_HUMAN	25	26787	5 (1)	5 (1)	0.12	Renin receptor (Fragment) OS=Homo sapiens GN=ATP6AP2 PE=1 SV=1
382	GGT1_HUMAN	24	61714	14 (1)	4 (1)	0.05	Gamma-glutamyltranspeptidase 1 OS=Homo sapiens GN=GGT1 PE=1 SV=2
383	MYG1_HUMAN	24	42765	3 (1)	3 (1)	0.08	UPF0160 protein MYG1, mitochondrial OS=Homo sapiens GN=C12orf10 PE=1 SV=2
384	A0A0A0MS29_HUMAN	24	25343	4 (1)	4 (1)	0.13	Mitochondrial fission factor OS=Homo sapiens GN=MFF PE=1 SV=1
385	DCPS_HUMAN	24	38756	2 (1)	2 (1)	0.09	m7GpppX diphosphatase OS=Homo sapiens GN=DCPS PE=1 SV=2
386	AIMP2_HUMAN	24	35668	3 (1)	3 (1)	0.09	Aminoacyl tRNA synthase complex-interacting multifunctional protein 2 OS=Homo sapiens GN=AIMP2 PE=1 SV=2
387	APOL2_HUMAN	24	37126	5 (1)	5 (1)	0.09	Apolipoprotein L2 OS=Homo sapiens GN=APOL2 PE=1 SV=1
388	SIKE1_HUMAN	24	23877	13 (1)	5 (1)	0.14	Suppressor of IKBKE 1 OS=Homo sapiens GN=SIKE1 PE=1 SV=1
389	KPRA_HUMAN	24	39654	4 (1)	3 (1)	0.08	Phosphoribosyl pyrophosphate synthase-associated protein 1 OS=Homo sapiens GN=PRPSAP1 PE=1 SV=2
390	HDGF_HUMAN	24	26886	1 (1)	1 (1)	0.12	Hepatoma-derived growth factor OS=Homo sapiens GN=HDGF PE=1 SV=1
391	K7EJV9_HUMAN	23	19354	5 (1)	4 (1)	0.17	60S ribosomal protein L23a (Fragment) OS=Homo sapiens GN=RPL23A PE=1 SV=1
392	ASSY_HUMAN	23	46786	8 (1)	3 (1)	0.07	Argininosuccinate synthase OS=Homo sapiens GN=ASS1 PE=1 SV=2
393	CHM2B_HUMAN	23	23948	4 (1)	4 (1)	0.14	Charged multivesicular body protein 2b OS=Homo sapiens GN=CHMP2B PE=1 SV=1
394	FHL3_HUMAN	23	33166	2 (1)	2 (1)	0.1	Four and a half LIM domains protein 3 OS=Homo sapiens GN=FHL3 PE=1 SV=4
395	AHNK_HUMAN	23	629213	35 (1)	26 (1)	0.01	Neuroblast differentiation-associated protein AHNAK OS=Homo sapiens GN=AHNAK PE=1 SV=2
396	H0YAV9_HUMAN	23	24453	1 (1)	1 (1)	0.14	CCR4-NOT transcription complex subunit 7 (Fragment) OS=Homo sapiens GN=CNOT7 PE=1 SV=1
397	EF2_HUMAN	23	96246	10 (1)	8 (1)	0.03	Elongation factor 2 OS=Homo sapiens GN=EEF2 PE=1 SV=4
398	DHX9_HUMAN	23	142181	5 (1)	4 (1)	0.02	ATP-dependent RNA helicase A OS=Homo sapiens GN=DHX9 PE=1 SV=4
399	CDK6_HUMAN	22	37257	5 (1)	4 (1)	0.09	Cyclin-dependent kinase 6 OS=Homo sapiens GN=CDK6 PE=1 SV=1
400	CP046_HUMAN	22	44075	6 (1)	3 (1)	0.07	Uncharacterized protein C16orf46 OS=Homo sapiens GN=C16orf46 PE=2 SV=2
401	VANG2_HUMAN	22	59905	7 (1)	4 (1)	0.05	Vang-like protein 2 OS=Homo sapiens GN=VANGL2 PE=1 SV=2
402	ERP29_HUMAN	21	29032	9 (2)	6 (2)	0.24	Endoplasmic reticulum resident protein 29 OS=Homo sapiens GN=ERP29 PE=1 SV=4
403	MLF2_HUMAN	22	28186	3 (1)	2 (1)	0.12	Myeloid leukemia factor 2 OS=Homo sapiens GN=MLF2 PE=1 SV=1
404	RL29_HUMAN	22	17798	1 (1)	1 (1)	0.19	60S ribosomal protein L29 OS=Homo sapiens GN=RPL29 PE=1 SV=2
405	PNRC1_HUMAN	22	35260	4 (1)	3 (1)	0.09	Proline-rich nuclear receptor coactivator 1 OS=Homo sapiens GN=PNRC1 PE=1 SV=1
406	M0R0Y2_HUMAN	22	29486	8 (1)	4 (1)	0.11	Alpha-soluble NSF attachment protein OS=Homo sapiens GN=NAPA PE=1 SV=1
407	NADC_HUMAN	21	31168	3 (1)	3 (1)	0.11	Nicotinate-nucleotide pyrophosphorylase [carboxylating] OS=Homo sapiens GN=QPRT PE=1 SV=3
408	TUTLB_HUMAN	21	147852	5 (1)	4 (1)	0.02	Protein turtle homolog B OS=Homo sapiens GN=IGSF9B PE=2 SV=2
409	MEN1_HUMAN	21	68380	2 (1)	2 (1)	0.05	Menin OS=Homo sapiens GN=MEN1 PE=1 SV=4
410	HSDL1_HUMAN	21	37377	4 (1)	4 (1)	0.09	Inactive hydroxysteroid dehydrogenase-like protein 1 OS=Homo sapiens GN=HSDL1 PE=1 SV=3
411	ZBED6_HUMAN	21	111385	3 (1)	3 (1)	0.03	Zinc finger BED domain-containing protein 6 OS=Homo sapiens GN=ZBED6 PE=3 SV=1
412	A0A0J9YXA3_HUMAN	21	23921	2 (1)	2 (1)	0.14	Phospholipid phosphatase 2 (Fragment) OS=Homo sapiens GN=PLPP2 PE=1 SV=1
413	KDSR_HUMAN	20	36563	2 (1)	2 (1)	0.09	3-ketodihydrosphingosine reductase OS=Homo sapiens GN=KDSR PE=1 SV=1
414	CILP1_HUMAN	20	134761	9 (2)	5 (1)	0.02	Cartilage intermediate layer protein 1 OS=Homo sapiens GN=CILP PE=1 SV=4
415	G3V4Y7_HUMAN	20	69244	7 (1)	5 (1)	0.05	Kinectin OS=Homo sapiens GN=KTN1 PE=1 SV=1
416	DECR2_HUMAN	20	31100	6 (1)	5 (1)	0.11	Peroxisomal 2,4-dienoyl-CoA reductase OS=Homo sapiens GN=DECR2 PE=1 SV=1
417	EBP2_HUMAN	20	34887	5 (1)	4 (1)	0.1	Probable rRNA-processing protein EBP2 OS=Homo sapiens GN=EBNA1BP2 PE=1 SV=2
418	H0YCH1_HUMAN	20	38773	6 (1)	5 (1)	0.09	Deformed epidermal autoregulatory factor 1 homolog (Fragment) OS=Homo sapiens GN=DEAF1 PE=1 SV=1
419	ITA3_HUMAN	20	117735	6 (1)	4 (1)	0.03	Integrin alpha-3 OS=Homo sapiens GN=ITGA3 PE=1 SV=5
420	3MG_HUMAN	19	33247	4 (1)	4 (1)	0.1	DNA-3-methyladenine glycosylase OS=Homo sapiens GN=MPG PE=1 SV=3
421	PTN13_HUMAN	19	278843	17 (1)	10 (1)	0.01	Tyrosine-protein phosphatase non-receptor type 13 OS=Homo sapiens GN=PTPN13 PE=1 SV=2
422	M0R2D9_HUMAN	19	6414	4 (1)	3 (1)	0.56	AP-2 complex subunit alpha-1 (Fragment) OS=Homo sapiens GN=AP2A1 PE=4 SV=1
423	F8WCI4_HUMAN	19	4322	1 (1)	1 (1)	0.86	Protein FAM3D OS=Homo sapiens GN=FAM3D PE=4 SV=1
424	A0A075B7C2_HUMAN	19	17292	4 (1)	3 (1)	0.2	Uncharacterized protein C17orf50 OS=Homo sapiens GN=C17orf50 PE=4 SV=1
425	COF1_HUMAN	19	18719	2 (1)	2 (1)	0.18	Cofilin-1 OS=Homo sapiens GN=CFL1 PE=1 SV=3
426	AT1B3_HUMAN	19	31834	4 (2)	2 (1)	0.22	Sodium/potassium-transporting ATPase subunit beta-3 OS=Homo sapiens GN=ATP1B3 PE=1 SV=1
427	J3QQT1_HUMAN	19	4939	3 (1)	3 (1)	0.75	Zinc phosphodiesterase ELAC protein 2 (Fragment) OS=Homo sapiens GN=ELAC2 PE=1 SV=2
428	DR9C7_HUMAN	18	35525	6 (1)	5 (1)	0.09	Short-chain dehydrogenase/reductase family 9C member 7 OS=Homo sapiens GN=SDR9C7 PE=1 SV=1
429	YF001_HUMAN	18	16706	2 (1)	2 (1)	0.2	Uncharacterized protein FLJ37310 OS=Homo sapiens PE=2 SV=1
430	A2IDC6_HUMAN	18	28602	10 (1)	8 (1)	0.12	39S ribosomal protein L28, mitochondrial (Fragment) OS=Homo sapiens GN=MRPL28 PE=1 SV=1
431	KGP2_HUMAN	18	88061	12 (1)	6 (1)	0.04	cGMP-dependent protein kinase 2 OS=Homo sapiens GN=PRKG2 PE=1 SV=1
432	SRFB1_HUMAN	18	48718	11 (1)	8 (1)	0.07	Serum response factor-binding protein 1 OS=Homo sapiens GN=SRFBP1 PE=1 SV=1
433	H7BYZ6_HUMAN	18	53767	5 (1)	5 (1)	0.06	Ankyrin repeat and SOCS box protein 3 (Fragment) OS=Homo sapiens GN=ASB3 PE=1 SV=1
434	E9PKW4_HUMAN	17	29211	3 (1)	3 (1)	0.11	Sulfotransferase OS=Homo sapiens GN=SULT1A2 PE=1 SV=1
435	PA1B2_HUMAN	17	25724	3 (1)	2 (1)	0.13	Platelet-activating factor acetylhydrolase IB subunit beta OS=Homo sapiens GN=PAFAH1B2 PE=1 SV=1
436	RRAGA_HUMAN	17	36942	6 (1)	3 (1)	0.09	Ras-related GTP-binding protein A OS=Homo sapiens GN=RRAGA PE=1 SV=1
437	KC1D_HUMAN	17	47585	8 (1)	4 (1)	0.07	Casein kinase I isoform delta OS=Homo sapiens GN=CSNK1D PE=1 SV=2
438	ATX2L_HUMAN	17	113589	11 (1)	7 (1)	0.03	Ataxin-2-like protein OS=Homo sapiens GN=ATXN2L PE=1 SV=2
439	ZBT16_HUMAN	16	75651	6 (1)	5 (1)	0.04	Zinc finger and BTB domain-containing protein 16 OS=Homo sapiens GN=ZBTB16 PE=1 SV=2
440	CCDC8_HUMAN	16	59453	3 (1)	3 (1)	0.06	Coiled-coil domain-containing protein 8 OS=Homo sapiens GN=CCDC8 PE=1 SV=2
441	J3KNY7_HUMAN	16	67050	4 (1)	2 (1)	0.05	BTB (POZ) domain containing 5, isoform CRA_d OS=Homo sapiens GN=KLHL28 PE=4 SV=1
442	FAT4_HUMAN	15	546285	13 (1)	11 (1)	0.01	Protocadherin Fat 4 OS=Homo sapiens GN=FAT4 PE=1 SV=2
443	ASXL2_HUMAN	15	155036	12 (1)	11 (1)	0.02	Putative Polycomb group protein ASXL2 OS=Homo sapiens GN=ASXL2 PE=1 SV=1
444	K7ESC7_HUMAN	15	17320	4 (1)	2 (1)	0.2	Peroxisomal acyl-coenzyme A oxidase 1 (Fragment) OS=Homo sapiens GN=ACOX1 PE=1 SV=1
445	H0Y768_HUMAN	15	14788	7 (1)	6 (1)	0.23	tRNA (guanine(10)-N2)-methyltransferase homolog (Fragment) OS=Homo sapiens GN=TRMT11 PE=1 SV=2
446	MOT2_HUMAN	15	52565	3 (1)	3 (1)	0.06	Monocarboxylate transporter 2 OS=Homo sapiens GN=SLC16A7 PE=1 SV=2
447	AGRP_HUMAN	15	15057	24 (1)	1 (1)	0.23	Agouti-related protein OS=Homo sapiens GN=AGRP PE=1 SV=1
448	ZN534_HUMAN	14	79455	3 (1)	2 (1)	0.04	Zinc finger protein 534 OS=Homo sapiens GN=ZNF534 PE=2 SV=1
449	SPTN4_HUMAN	14	290005	16 (1)	12 (1)	0.01	Spectrin beta chain, non-erythrocytic 4 OS=Homo sapiens GN=SPTBN4 PE=1 SV=2
450	Q4KN23_HUMAN	14	31006	4 (1)	2 (1)	0.11	KIR3DS1 protein OS=Homo sapiens GN=KIR3DS1 PE=2 SV=1
451	VIAAT_HUMAN	13	58347	6 (1)	5 (1)	0.06	Vesicular inhibitory amino acid transporter OS=Homo sapiens GN=SLC32A1 PE=2 SV=2
